# Supplementary material for: Histone modification profiling in breast cancer cell lines highlights commonalities and differences among subtypes
Source: BMC Genomics. 2018 Feb 20;19:150. doi: 10.1186/s12864-018-4533-0 (PMC5819162; doi:10.1186/s12864-018-4533-0)
Supplement: Supplementary file 2 — Table S1. ChIP-seq sample alignment summary. (XLSX 66 kb) [file 12864_2018_4533_MOESM2_ESM.xlsx]

## Sheet: Sheet1
Sample	Total_reads	Uniquely_mapped_reads	Mapping_percentage
76NF2V.H3K27ac.rep1	68528177	5.76322e+07	0.841
76NF2V.H3K27ac.rep2	47302975	3.79843e+07	0.803
76NF2V.H3K27me3.rep1	62458061	5.10282e+07	0.817
76NF2V.H3K27me3.rep2	42306023	3.22372e+07	0.762
76NF2V.H3K36me3.rep1	61808865	4.87672e+07	0.789
76NF2V.H3K36me3.rep2	45493881	3.3529e+07	0.737
76NF2V.H3K4me1.rep1	58888084	5.01138e+07	0.851
76NF2V.H3K4me1.rep2	32037578	2.56301e+07	0.8
76NF2V.H3K4me3.rep1	79995960	6.91165e+07	0.864
76NF2V.H3K4me3.rep2	42724494	3.72558e+07	0.872
76NF2V.H3K79me2.rep1	61186589	4.95611e+07	0.81
76NF2V.H3K79me2.rep2	42482050	2.94825e+07	0.694
76NF2V.H3K9ac.rep1	56991204	4.78726e+07	0.84
76NF2V.H3K9ac.rep2	40261049	3.22491e+07	0.801
76NF2V.H3K9me3.rep1	56643034	3.67047e+07	0.648
76NF2V.H3K9me3.rep2	41757635	2.40942e+07	0.577
76NF2V.Input.rep1	48126201	3.67203e+07	0.763
76NF2V.Input.rep2	31003022	2.0679e+07	0.667
AU565.H3K27ac.rep1	79524100	6.4335e+07	0.809
AU565.H3K27ac.rep2	48048766	3.88234e+07	0.808
AU565.H3K27me3.rep1	64916965	4.98562e+07	0.768
AU565.H3K27me3.rep2	34022734	2.53129e+07	0.744
AU565.H3K36me3.rep1	51187896	3.97218e+07	0.776
AU565.H3K36me3.rep2	30776255	2.21281e+07	0.719
AU565.H3K4me1.rep1	56376297	4.66232e+07	0.827
AU565.H3K4me1.rep2	31267322	2.41696e+07	0.773
AU565.H3K4me3.rep1	58510535	4.97925e+07	0.851
AU565.H3K4me3.rep2	40768175	3.3593e+07	0.824
AU565.H3K79me2.rep1	84601558	6.7512e+07	0.798
AU565.H3K79me2.rep2	30257464	2.19367e+07	0.725
AU565.H3K9ac.rep1	46281167	3.55439e+07	0.768
AU565.H3K9ac.rep2	50416193	4.04842e+07	0.803
AU565.H3K9me3.rep1	55483550	3.71185e+07	0.669
AU565.H3K9me3.rep2	33392407	2.02358e+07	0.606
AU565.Input.rep1	42922193	3.28784e+07	0.766
AU565.Input.rep2	37309916	2.83555e+07	0.76
HCC1937.H3K27ac.rep1	56456692	4.6972e+07	0.832
HCC1937.H3K27ac.rep2	35611289	2.87739e+07	0.808
HCC1937.H3K27me3.rep1	63330844	5.37679e+07	0.849
HCC1937.H3K27me3.rep2	43371305	3.43501e+07	0.792
HCC1937.H3K36me3.rep1	31058461	2.49399e+07	0.803
HCC1937.H3K36me3.rep2	37913008	2.74111e+07	0.723
HCC1937.H3K4me1.rep1	56526125	4.62384e+07	0.818
HCC1937.H3K4me1.rep2	31414693	2.3561e+07	0.75
HCC1937.H3K4me3.rep1	58785238	4.97323e+07	0.846
HCC1937.H3K4me3.rep2	39093807	3.32688e+07	0.851
HCC1937.H3K79me2.rep1	52513707	4.20635e+07	0.801
HCC1937.H3K79me2.rep2	46387377	3.44194e+07	0.742
HCC1937.H3K9ac.rep1	88032561	7.05141e+07	0.801
HCC1937.H3K9ac.rep2	54385546	4.41611e+07	0.812
HCC1937.H3K9me3.rep1	68975280	4.7524e+07	0.689
HCC1937.H3K9me3.rep2	31086683	1.77505e+07	0.571
HCC1937.Input.rep1	46896497	3.87365e+07	0.826
HCC1937.Input.rep2	35478106	2.70698e+07	0.763
HCC1954.H3K27ac.rep1	54512355	4.47546e+07	0.821
HCC1954.H3K27ac.rep2	44863791	3.52629e+07	0.786
HCC1954.H3K27me3.rep1	54294916	4.27844e+07	0.788
HCC1954.H3K27me3.rep2	39263174	3.02719e+07	0.771
HCC1954.H3K36me3.rep1	61776976	4.70741e+07	0.762
HCC1954.H3K36me3.rep2	39520658	2.91267e+07	0.737
HCC1954.H3K4me1.rep1	59415254	5.00871e+07	0.843
HCC1954.H3K4me1.rep2	37037551	2.8593e+07	0.772
HCC1954.H3K4me3.rep1	55488528	4.88854e+07	0.881
HCC1954.H3K4me3.rep2	50371594	4.27655e+07	0.849
HCC1954.H3K79me2.rep1	50068645	3.89033e+07	0.777
HCC1954.H3K79me2.rep2	40019133	2.98943e+07	0.747
HCC1954.H3K9ac.rep1	58718420	4.72683e+07	0.805
HCC1954.H3K9ac.rep2	50630842	4.12641e+07	0.815
HCC1954.H3K9me3.rep1	45625403	2.92003e+07	0.64
HCC1954.H3K9me3.rep2	39773348	2.56936e+07	0.646
HCC1954.Input.rep1	55417882	4.32259e+07	0.78
HCC1954.Input.rep2	36102535	2.49469e+07	0.691
MB231.H3K27ac.rep1	68441152	5.7559e+07	0.841
MB231.H3K27ac.rep2	44573852	3.60602e+07	0.809
MB231.H3K27me3.rep1	52649721	4.22777e+07	0.803
MB231.H3K27me3.rep2	31788526	2.36825e+07	0.745
MB231.H3K36me3.rep1	65670211	5.20108e+07	0.792
MB231.H3K36me3.rep2	27801313	1.82933e+07	0.658
MB231.H3K4me1.rep1	66520041	5.58103e+07	0.839
MB231.H3K4me1.rep2	33984215	2.47405e+07	0.728
MB231.H3K4me3.rep1	67082218	5.83615e+07	0.87
MB231.H3K4me3.rep2	37903579	2.89204e+07	0.763
MB231.H3K79me2.rep1	60953402	4.99208e+07	0.819
MB231.H3K79me2.rep2	21602847	1.41499e+07	0.655
MB231.H3K9ac.rep1	48730122	3.80582e+07	0.781
MB231.H3K9ac.rep2	42701847	3.48447e+07	0.816
MB231.H3K9me3.rep1	65578639	4.73478e+07	0.722
MB231.H3K9me3.rep2	38786462	2.20695e+07	0.569
MB231.Input.rep1	65622038	5.09227e+07	0.776
MB231.Input.rep2	26461670	1.74647e+07	0.66
MB361.H3K27ac.rep1	70932637	5.81648e+07	0.82
MB361.H3K27ac.rep2	51293059	4.11883e+07	0.803
MB361.H3K27me3.rep1	72893545	5.93353e+07	0.814
MB361.H3K27me3.rep2	45330751	3.36354e+07	0.742
MB361.H3K36me3.rep1	60440684	4.75668e+07	0.787
MB361.H3K36me3.rep2	32650551	2.40961e+07	0.738
MB361.H3K4me1.rep1	59420644	5.08047e+07	0.855
MB361.H3K4me1.rep2	29643793	2.30629e+07	0.778
MB361.H3K4me3.rep1	78742223	6.88994e+07	0.875
MB361.H3K4me3.rep2	34797396	2.97518e+07	0.855
MB361.H3K79me2.rep1	77069254	6.19637e+07	0.804
MB361.H3K79me2.rep2	30148186	2.14655e+07	0.712
MB361.H3K9ac.rep1	64753675	5.31628e+07	0.821
MB361.H3K9ac.rep2	46977505	3.78639e+07	0.806
MB361.H3K9me3.rep1	54685996	3.59287e+07	0.657
MB361.H3K9me3.rep2	32967201	1.95825e+07	0.594
MB361.Input.rep1	50846415	3.88467e+07	0.764
MB361.Input.rep2	31937259	2.24519e+07	0.703
MB436.H3K27ac.rep1	85946840	7.48597e+07	0.871
MB436.H3K27ac.rep2	45947522	3.65742e+07	0.796
MB436.H3K27me3.rep1	75197146	4.78254e+07	0.636
MB436.H3K27me3.rep2	36035450	2.27023e+07	0.63
MB436.H3K36me3.rep1	63333877	4.84504e+07	0.765
MB436.H3K36me3.rep2	32110010	2.33761e+07	0.728
MB436.H3K4me1.rep1	57072355	4.71988e+07	0.827
MB436.H3K4me1.rep2	24661101	1.95809e+07	0.794
MB436.H3K4me3.rep1	63575268	5.68999e+07	0.895
MB436.H3K4me3.rep2	30638668	2.52463e+07	0.824
MB436.H3K79me2.rep1	42848623	3.40218e+07	0.794
MB436.H3K79me2.rep2	33160753	2.40415e+07	0.725
MB436.H3K9ac.rep1	134128469	1.01804e+08	0.759
MB436.H3K9ac.rep2	40613634	3.24909e+07	0.8
MB436.H3K9me3.rep1	66230861	4.25864e+07	0.643
MB436.H3K9me3.rep2	22812547	1.36419e+07	0.598
MB436.Input.rep1	55806133	4.33614e+07	0.777
MB436.Input.rep2	23795608	1.5015e+07	0.631
MB468.H3K27ac.rep1	57813898	4.70605e+07	0.814
MB468.H3K27ac.rep2	39100293	3.10456e+07	0.794
MB468.H3K27me3.rep1	67859253	5.47624e+07	0.807
MB468.H3K27me3.rep2	38275046	2.71753e+07	0.71
MB468.H3K36me3.rep1	69887882	5.38137e+07	0.77
MB468.H3K36me3.rep2	30909044	2.12654e+07	0.688
MB468.H3K4me1.rep1	61494455	5.06099e+07	0.823
MB468.H3K4me1.rep2	29174018	2.05677e+07	0.705
MB468.H3K4me3.rep1	45320266	3.89301e+07	0.859
MB468.H3K4me3.rep2	31444913	2.51874e+07	0.801
MB468.H3K79me2.rep1	60698982	5.01981e+07	0.827
MB468.H3K79me2.rep2	25043633	1.61531e+07	0.645
MB468.H3K9ac.rep1	60591474	4.84126e+07	0.799
MB468.H3K9ac.rep2	49924440	4.03389e+07	0.808
MB468.H3K9me3.rep1	65218541	3.53484e+07	0.542
MB468.H3K9me3.rep2	36608735	1.90365e+07	0.52
MB468.Input.rep1	56487335	4.30998e+07	0.763
MB468.Input.rep2	26701078	1.72489e+07	0.646
MCF10A.H3K27ac.rep1	57024239	4.77863e+07	0.838
MCF10A.H3K27ac.rep2	45045596	3.77933e+07	0.839
MCF10A.H3K27me3.rep1	64938129	5.25999e+07	0.81
MCF10A.H3K27me3.rep2	30346746	2.38525e+07	0.786
MCF10A.H3K36me3.rep1	52576608	4.13252e+07	0.786
MCF10A.H3K36me3.rep2	34694252	2.57431e+07	0.742
MCF10A.H3K4me1.rep1	68619856	5.71603e+07	0.833
MCF10A.H3K4me1.rep2	34503066	2.88446e+07	0.836
MCF10A.H3K4me3.rep1	68272772	5.86463e+07	0.859
MCF10A.H3K4me3.rep2	38749930	3.23949e+07	0.836
MCF10A.H3K79me2.rep1	59950341	4.86197e+07	0.811
MCF10A.H3K79me2.rep2	41719485	2.96208e+07	0.71
MCF10A.H3K9ac.rep1	59112644	4.81177e+07	0.814
MCF10A.H3K9ac.rep2	38652319	3.18882e+07	0.825
MCF10A.H3K9me3.rep1	51825633	3.21837e+07	0.621
MCF10A.H3K9me3.rep2	31086414	1.83099e+07	0.589
MCF10A.Input.rep1	82211631	6.3303e+07	0.77
MCF10A.Input.rep2	25961338	1.59143e+07	0.613
MCF7.H3K27ac.rep1	67089514	5.41412e+07	0.807
MCF7.H3K27ac.rep2	48104540	3.85798e+07	0.802
MCF7.H3K27me3.rep1	59708293	4.35273e+07	0.729
MCF7.H3K27me3.rep2	36768498	2.78705e+07	0.758
MCF7.H3K36me3.rep1	90489755	6.44287e+07	0.712
MCF7.H3K36me3.rep2	34601036	2.5501e+07	0.737
MCF7.H3K4me1.rep1	85122149	6.83531e+07	0.803
MCF7.H3K4me1.rep2	29759408	2.30933e+07	0.776
MCF7.H3K4me3.rep1	76913169	6.29919e+07	0.819
MCF7.H3K4me3.rep2	34736269	3.03248e+07	0.873
MCF7.H3K79me2.rep1	55829744	4.39938e+07	0.788
MCF7.H3K79me2.rep2	29910651	2.13263e+07	0.713
MCF7.H3K9ac.rep1	46393107	3.57691e+07	0.771
MCF7.H3K9ac.rep2	45980345	3.71981e+07	0.809
MCF7.H3K9me3.rep1	77102787	4.82663e+07	0.626
MCF7.H3K9me3.rep2	29589635	1.67477e+07	0.566
MCF7.Input.rep1	32584047	2.45032e+07	0.752
MCF7.Input.rep2	31256221	2.25982e+07	0.723
SKBR3.H3K27ac.rep1	48982088	3.47773e+07	0.71
SKBR3.H3K27ac.rep2	46701815	3.69878e+07	0.792
SKBR3.H3K27me3.rep1	84902588	6.61391e+07	0.779
SKBR3.H3K27me3.rep2	45262262	3.24983e+07	0.718
SKBR3.H3K36me3.rep1	66196151	5.0971e+07	0.77
SKBR3.H3K36me3.rep2	34546122	2.50459e+07	0.725
SKBR3.H3K4me1.rep1	75061312	5.64461e+07	0.752
SKBR3.H3K4me1.rep2	28095360	2.08468e+07	0.742
SKBR3.H3K4me3.rep1	53109952	4.30722e+07	0.811
SKBR3.H3K4me3.rep2	30925950	2.48954e+07	0.805
SKBR3.H3K79me2.rep1	62429457	4.98811e+07	0.799
SKBR3.H3K79me2.rep2	33376683	2.37642e+07	0.712
SKBR3.H3K9ac.rep1	68159893	5.55503e+07	0.815
SKBR3.H3K9ac.rep2	46239713	3.69918e+07	0.8
SKBR3.H3K9me3.rep1	65925607	4.23902e+07	0.643
SKBR3.H3K9me3.rep2	34084024	2.16434e+07	0.635
SKBR3.Input.rep1	66073563	5.08766e+07	0.77
SKBR3.Input.rep2	39100490	2.94818e+07	0.754
UACC812.H3K27ac.rep1	68870964	5.81271e+07	0.844
UACC812.H3K27ac.rep2	36158296	2.92882e+07	0.81
UACC812.H3K27me3.rep1	71806044	6.04607e+07	0.842
UACC812.H3K27me3.rep2	34503323	2.52564e+07	0.732
UACC812.H3K36me3.rep1	82992409	6.29912e+07	0.759
UACC812.H3K36me3.rep2	24909105	1.73118e+07	0.695
UACC812.H3K4me1.rep1	58034349	4.8923e+07	0.843
UACC812.H3K4me1.rep2	29383223	2.2008e+07	0.749
UACC812.H3K4me3.rep1	54808370	4.79573e+07	0.875
UACC812.H3K4me3.rep2	33087300	28455078	0.86
UACC812.H3K79me2.rep1	55232128	4.3302e+07	0.784
UACC812.H3K79me2.rep2	28881901	2.04773e+07	0.709
UACC812.H3K9ac.rep1	50120060	4.21009e+07	0.84
UACC812.H3K9ac.rep2	32704795	2.71777e+07	0.831
UACC812.H3K9me3.rep1	66119384	4.33082e+07	0.655
UACC812.H3K9me3.rep2	26380739	1.51162e+07	0.573
UACC812.Input.rep1	65971090	4.92804e+07	0.747
UACC812.Input.rep2	31186756	2.29535e+07	0.736
ZR751.H3K27ac.rep1	48462495	4.2017e+07	0.867
ZR751.H3K27ac.rep2	47280791	3.75409e+07	0.794
ZR751.H3K27me3.rep1	56670430	4.4883e+07	0.792
ZR751.H3K27me3.rep2	33413524	2.4325e+07	0.728
ZR751.H3K36me3.rep1	63264453	4.99789e+07	0.79
ZR751.H3K36me3.rep2	35969689	2.40278e+07	0.668
ZR751.H3K4me1.rep1	37834539	3.35214e+07	0.886
ZR751.H3K4me1.rep2	32274833	2.26247e+07	0.701
ZR751.H3K4me3.rep1	38693663	3.37409e+07	0.872
ZR751.H3K4me3.rep2	38930491	2.91589e+07	0.749
ZR751.H3K79me2.rep1	66268373	5.52016e+07	0.833
ZR751.H3K79me2.rep2	30840640	2.06015e+07	0.668
ZR751.H3K9ac.rep1	39195910	3.34733e+07	0.854
ZR751.H3K9ac.rep2	40779678	3.25014e+07	0.797
ZR751.H3K9me3.rep1	64688860	3.79077e+07	0.586
ZR751.H3K9me3.rep2	26410487	1.42881e+07	0.541
ZR751.Input.rep1	62373234	4.55948e+07	0.731
ZR751.Input.rep2	31273637	2.02966e+07	0.649
