# Supplementary material for: Histone modification profiling in breast cancer cell lines highlights commonalities and differences among subtypes
Source: BMC Genomics. 2018 Feb 20;19:150. doi: 10.1186/s12864-018-4533-0 (PMC5819162; doi:10.1186/s12864-018-4533-0)
Supplement: Supplementary file 3 — Table S2. ChIP-seq sample replicates correlation. (XLSX 61 kb) [file 12864_2018_4533_MOESM3_ESM.xlsx]

## Sheet: Sheet1
	H3K27ac	H3K27me3	H3K36me3	H3K4me1	H3K4me3	H3K79me2	H3K9ac	H3K9me3		correlation coefficients
76NF2V	0.817	0.712	0.757	0.545	0.978	0.867	0.929	0.508		0.4
AU565	0.93	0.795	0.75	0.706	0.97	0.912	0.935	0.789		0.5
HCC1937	0.875	0.709	0.733	0.647	0.961	0.931	0.911	0.485		0.6
HCC1954	0.91	0.873	0.901	0.727	0.974	0.941	0.929	0.744		0.7
MB231	0.859	0.655	0.554	0.508	0.915	0.827	0.941	0.737		0.8
MB361	0.895	0.812	0.793	0.658	0.979	0.893	0.896	0.647		0.9
MB436	0.946	0.927	0.845	0.713	0.976	0.955	0.952	0.612		1
MB468	0.836	0.878	0.821	0.593	0.978	0.913	0.901	0.904
MCF10A	0.696	0.651	0.781	0.562	0.972	0.855	0.924	0.49
MCF7	0.766	0.351	0.844	0.643	0.969	0.89	0.83	0.786
MCF7T	0.899	0.78	0.836	0.822	0.976	0.933	0.858	0.838
SKBR3	0.935	0.865	0.818	0.694	0.954	0.921	0.939	0.896
UACC812	0.81	0.624	0.801	0.677	0.97	0.889	0.89	0.784
ZR751	0.9	0.655	0.717	0.44	0.935	0.822	0.936	0.717
