# Supplementary material for: Histone modification profiling in breast cancer cell lines highlights commonalities and differences among subtypes
Source: BMC Genomics. 2018 Feb 20;19:150. doi: 10.1186/s12864-018-4533-0 (PMC5819162; doi:10.1186/s12864-018-4533-0)
Supplement: Supplementary file 7 — Table S5. List of genes with subtype specific active enhancer states. (XLS 212 kb) [file 12864_2018_4533_MOESM7_ESM.xls]

chr	start	end	subtype	ratio	min_TSS_dist	symbol
chr7	107945077	107954438	Normal,TNBC-ClaudinLow	9.21	-69143	NRCAM
chr13	34183340	34188448	TNBC-Basal	9.09	65078	STARD13
chrX	40702396	40707188	TNBC-ClaudinLow	8.76	-12343	LOC100132831
chr17	37727989	37733357	LuminaB,HER2	8.54	33502	NEUROD2
chr19	4143647	4147235	TNBC-ClaudinLow	8.45	-8156	CREB3L3
chr5	152928464	152934636	Normal,TNBC-ClaudinLow	8.44	59819	GRIA1
chr19	13160506	13177805	Normal,TNBC-Basal,TNBC-ClaudinLow	8.31	33761	NFIX
chr3	98963781	98974043	Normal	7.82	-348379	DCBLD2
chr3	99351565	99380175	Normal,TNBC-ClaudinLow	7.79	8431	COL8A1
chr18	53455530	53460031	Normal	7.65	129650	LOC101927273
chr7	157356201	157359972	TNBC-ClaudinLow	7.55	9028	MIR153-2
chr2	158099999	158105900	Normal	7.52	-11390	GALNT5
chr4	182885805	182894229	Normal	7.48	175651	LOC90768
chr18	20909313	20914911	LuminaB,LuminaA,TNBC-Basal,HER2	7.4	105813	TMEM241
chr9	139118822	139121991	TNBC-ClaudinLow	7.38	17281	QSOX2
chr8	88759257	88765317	HER2	7.35	124009	DCAF4L2
chr15	40779271	40782990	TNBC-Basal	7.26	17971	CHST14
chr4	32133921	32140657	Normal	7.25	138289	LOC102723828
chr4	187839726	187843724	Normal	7.24	-196738	FAT1
chr14	24157089	24167458	LuminaB,LuminaA,TNBC-Basal,HER2	7.2	56701	DHRS2
chr7	113272926	113281502	Normal	7.19	281868	PPP1R3A
chr4	182871480	182883638	Normal	7.15	188109	LOC90768
chr11	130448193	130453229	Normal	7.11	-85918	MIR8052
chr9	138278861	138290742	LuminaB,LuminaA	7.07	49707	C9orf62
chr6	105069299	105075943	Normal	7.01	235173	HACE1
chr5	141821733	141828851	TNBC-ClaudinLow	6.98	120435	LOC101926941
chr12	59469589	59474679	Normal	6.98	-157815	LRIG3
chr20	39858279	39864260	Normal	6.91	63607	MIR6871
chr13	52984712	52991239	Normal	6.88	-7346	THSD1
chr21	16791734	16798436	Normal	6.87	-307258	USP25
chr1	198085522	198098568	Normal	6.85	-34062	NEK7
chr9	442607	449251	Normal	6.84	-24364	KANK1
chr9	121336779	121342201	Normal,TNBC-ClaudinLow	6.82	792249	BRINP1
chr11	132500992	132504587	TNBC-ClaudinLow	6.81	310248	OPCML
chr11	120386171	120390399	TNBC-ClaudinLow	6.73	5821	GRIK4
chr2	122256661	122265838	Normal	6.69	-27206	RNU4ATAC
chr6	42471372	42475813	TNBC-ClaudinLow	6.57	-53803	TRERF1
chr12	47094458	47098710	Normal	6.51	123196	SLC38A4
chr2	10711464	10719406	TNBC-ClaudinLow	6.49	114678	NOL10
chr1	116849788	116859899	LuminaB,LuminaA,TNBC-Basal,HER2	6.48	-60951	ATP1A1
chr4	62307705	62312175	Normal,TNBC-ClaudinLow	6.46	-52898	LPHN3
chr1	2219835	2225428	Normal,TNBC-ClaudinLow	6.43	61469	LOC100129534
chr14	29044209	29055714	Normal,TNBC-ClaudinLow	6.42	184564	FOXG1-AS1
chr17	35077788	35079828	TNBC-ClaudinLow	6.38	120784	MRM1
chr13	103475136	103480990	Normal,TNBC-ClaudinLow	6.37	18568	BIVM-ERCC5
chr10	94896814	94899741	Normal	6.33	64631	CYP26A1
chr13	38015941	38035707	Normal	6.29	33097	LINC01048
chr12	29884461	29905586	Normal,TNBC-ClaudinLow	6.24	41720	TMTC1
chr14	68427040	68435123	Normal,LuminaB,LuminaA,TNBC-Basal,HER2	6.21	144586	RAD51B
chr8	102496514	102534948	Normal,LuminaB,LuminaA,TNBC-Basal,HER2	6.2	11064	GRHL2
chr7	114781884	114790273	HER2	6.18	67067	LINC01393
chr1	184760279	184763409	Normal,TNBC-ClaudinLow	6.15	-37803	EDEM3
chr5	61210989	61217057	Normal	6.14	-182498	LOC100506526
chr9	76070946	76090255	LuminaB	6.04	313820	ANXA1
chr18	43528884	43539360	Normal,TNBC-ClaudinLow	6.04	13183	EPG5
chr7	140336912	140342685	TNBC-ClaudinLow	6.03	-33154	ADCK2
chr14	68708025	68728563	Normal,LuminaB,LuminaA,TNBC-Basal,HER2	6.02	431799	RAD51B
chr10	78248801	78255043	Normal	6.02	-395879	KCNMA1-AS1
chr8	11364391	11376756	Normal,TNBC-ClaudinLow	6	19053	BLK
chr6	160319567	160324083	Normal	5.99	-6148	MAS1
chr6	83274996	83284564	LuminaB,LuminaA	5.98	205820	TPBG
chr3	59543684	59554342	Normal	5.97	-513298	C3orf67
chr1	245253488	245257182	Normal,TNBC-ClaudinLow	5.96	-62951	KIF26B
chr8	82480196	82484178	LuminaB	5.95	-38637	FABP12
chr4	187759600	187763021	Normal,TNBC-ClaudinLow	5.94	-116323	FAT1
chr18	73199469	73206483	Normal	5.94	-63387	SMIM21
chr18	61117598	61126209	Normal	5.93	-22240	SERPINB5
chr8	125186901	125198685	LuminaB,HER2	5.91	-9030	FER1L6-AS2
chr5	33786394	33796220	TNBC-ClaudinLow	5.91	100817	ADAMTS12
chr3	69416806	69421491	Normal	5.9	16307	FRMD4B
chr11	47925745	47930867	TNBC-ClaudinLow	5.9	-58249	NUP160
chr7	120721836	120727920	Normal,TNBC-ClaudinLow	5.87	95434	CPED1
chr22	36804422	36808333	Normal,LuminaB,LuminaA,TNBC-Basal,HER2	5.86	-22265	MYH9
chr4	90581152	90584259	Normal	5.85	-174846	SNCA-AS1
chr12	65172760	65178076	LuminaB,LuminaA,HER2	5.84	-22192	GNS
chr1	202009704	202021153	LuminaB,LuminaA,TNBC-Basal,HER2	5.84	35739	ELF3
chr5	34569360	34573707	TNBC-ClaudinLow	5.83	-84899	RAI14
chr4	78505750	78510265	Normal	5.82	75101	CXCL13
chr11	86330762	86336315	Normal	5.82	49702	ME3
chr18	57381463	57389941	Normal,TNBC-ClaudinLow	5.81	-21058	CCBE1
chr10	3147647	3152543	Normal,TNBC-ClaudinLow	5.8	-33697	PITRM1-AS1
chr9	94307419	94310558	Normal	5.79	-89544	MIR3910-1
chr4	168815841	168820744	Normal	5.79	-195395	ANXA10
chr5	168586770	168592866	Normal	5.76	100880	MIR585
chr20	18165621	18174999	Normal	5.76	44568	CSRP2BP
chr13	64122764	64129271	LuminaB	5.76	-185550	OR7E156P
chr2	239341275	239351171	Normal,TNBC-ClaudinLow	5.74	10598	ASB1
chr8	69899625	69906032	TNBC-ClaudinLow	5.73	113597	LOC100505718
chr6	138542671	138561615	LuminaB,LuminaA,HER2	5.73	-12516	PBOV1
chr15	35595722	35603364	Normal	5.73	65022	MIR3942
chr7	138525769	138528004	TNBC-ClaudinLow	5.7	-43945	ATP6V0A4
chr12	7583908	7588367	TNBC-ClaudinLow	5.7	10644	CD163L1
chr18	57551512	57554735	Normal,TNBC-ClaudinLow	5.69	-14068	PMAIP1
chr1	202049483	202062063	LuminaB,LuminaA,TNBC-Basal,HER2	5.69	-36255	GPR37L1
chr6	38142121	38148516	LuminaB	5.68	358012	ZFAND3
chr4	69386052	69390096	Normal	5.68	46171	UGT2B17
chr3	4854901	4857513	TNBC-ClaudinLow	5.68	-62933	EGOT
chr6	124521999	124529060	Normal,TNBC-ClaudinLow	5.67	-78621	NKAIN2
chr17	57103161	57107654	LuminaB,LuminaA	5.66	78859	TRIM37
chr1	47213016	47228084	Normal,LuminaB,LuminaA,TNBC-Basal,HER2	5.64	-35814	EFCAB14
chr6	15084688	15093776	LuminaB,LuminaA,HER2	5.61	-156973	JARID2
chr5	142583403	142587123	Normal	5.61	197991	NR3C1
chr19	20958593	20960647	Normal,LuminaB,LuminaA,TNBC-Basal,TNBC-ClaudinLow	5.61	-115218	ZNF626
chr13	114519111	114526926	Normal,TNBC-ClaudinLow	5.6	4436	GAS6-AS1
chr9	116224643	116234327	LuminaB,LuminaA,TNBC-Basal,TNBC-ClaudinLow,HER2	5.59	3506	RGS3
chr17	41805939	41819724	TNBC-ClaudinLow	5.58	23325	SOST
chr7	81232103	81235369	TNBC-ClaudinLow	5.57	21796	LOC100128317
chr7	117692857	117700696	Normal	5.57	-127309	LSM8
chr4	90389336	90392999	Normal	5.57	-162006	GPRIN3
chr8	87209325	87216012	LuminaB,LuminaA	5.56	29936	SLC7A13
chr6	169433865	169437307	Normal	5.56	147249	LOC101929504
chr13	33911575	33926415	LuminaB,LuminaA,TNBC-ClaudinLow	5.56	-59094	STARD13
chr19	41424504	41447038	LuminaB,LuminaA,HER2	5.55	5602	CYP2B7P
chr12	97890979	97899540	LuminaB,LuminaA	5.54	9573	MIR1251
chr3	153331217	153334020	Normal	5.53	130335	C3orf79
chr10	78107842	78114916	Normal,TNBC-ClaudinLow	5.53	-536422	KCNMA1-AS1
chr21	38090170	38092837	Normal,TNBC-Basal	5.51	20071	SIM2
chr11	128361016	128381360	Normal,TNBC-Basal,TNBC-ClaudinLow,HER2	5.51	21017	ETS1
chr8	34694108	34697225	Normal	5.5	54228	LINC01288
chr2	237675950	237681195	Normal,TNBC-ClaudinLow	5.5	200193	ACKR3
chr6	5496325	5501462	TNBC-ClaudinLow	5.49	-40585	LOC101927972
chr1	78565475	78570787	Normal,TNBC-ClaudinLow	5.49	56543	GIPC2
chrX	142202119	142205911	LuminaB	5.48	90312	SPANXN4
chr9	118402208	118407680	Normal	5.48	101574	LOC101928775
chr8	81271362	81296103	LuminaB,HER2	5.47	-114121	ZBTB10
chr4	41523288	41529222	TNBC-ClaudinLow	5.47	-88533	LIMCH1
chr21	39690826	39699512	Normal	5.46	22829	LINC01423
chr1	192525812	192530752	Normal,TNBC-ClaudinLow	5.46	-16574	RGS1
chr1	152160676	152162816	TNBC-ClaudinLow	5.46	-30042	RPTN
chrX	38091010	38094608	TNBC-ClaudinLow	5.45	-12632	SRPX
chr6	90805757	90810992	Normal	5.44	198253	BACH2
chr2	68097478	68101293	TNBC-ClaudinLow	5.44	-46691	LOC101927701
chr8	13301763	13306259	Normal	5.43	68418	DLC1
chr7	134972412	134980383	Normal	5.43	59667	STRA8
chr5	97641934	97652978	Normal,TNBC-ClaudinLow	5.43	-457542	RGMB
chr1	64133602	64136791	TNBC-Basal	5.43	46310	PGM1
chr2	230226932	230229798	Normal	5.41	-92308	PID1
chr4	57925819	57953331	Normal,TNBC-ClaudinLow	5.4	-36352	IGFBP7-AS1
chr17	36710234	36778244	LuminaB	5.4	17944	SRCIN1
chr8	74254947	74262698	HER2	5.39	9874	LOC101926926
chr6	151925891	152031173	LuminaB,LuminaA	5.37	-33098	ESR1
chr19	46975941	46980784	Normal	5.37	-3542	PNMAL1
chr18	74161575	74164205	Normal,TNBC-ClaudinLow	5.37	44256	ZNF516
chr2	121100158	121118720	LuminaB,LuminaA,HER2	5.36	5721	INHBB
chrX	102658459	102660961	TNBC-ClaudinLow	5.35	27602	NGFRAP1
chr6	3162007	3164349	Normal,LuminaB,LuminaA,TNBC-Basal,TNBC-ClaudinLow	5.35	-5395	TUBB2A
chr4	165456407	165460002	Normal	5.35	31663	MIR5684
chr12	102931249	102936024	TNBC-ClaudinLow	5.35	-59258	IGF1
chr11	75312945	75316996	TNBC-ClaudinLow	5.35	41870	SERPINH1
chr20	18203348	18208337	Normal	5.34	-63084	ZNF133
chr7	40335347	40348912	Normal	5.32	167555	SUGCT
chr7	158526432	158530162	TNBC-ClaudinLow	5.32	-30775	NCAPG2
chr3	156322829	156325365	TNBC-ClaudinLow	5.31	-51124	SSR3
chr19	33320580	33322901	TNBC-ClaudinLow	5.31	38943	SLC7A9
chr12	25844466	25849821	Normal	5.31	-45647	LMNTD1
chr3	69457837	69462942	Normal	5.3	-24934	FRMD4B
chr7	1436037	1439124	TNBC-ClaudinLow	5.29	61529	MICALL2
chr6	73261537	73266144	Normal,TNBC-ClaudinLow	5.29	-67730	KCNQ5
chr20	31706479	31709700	TNBC-ClaudinLow	5.29	38772	BPIFB4
chr13	40741533	40752233	Normal	5.29	-9062	LINC00332
chr9	94156288	94159906	Normal,TNBC-ClaudinLow	5.28	28047	NFIL3
chr16	70836923	70841446	Normal,TNBC-ClaudinLow	5.28	-4123	VAC14
chr10	101731802	101739745	Normal	5.28	33903	DNMBP
chrX	47520098	47523368	TNBC-ClaudinLow	5.27	-3154	UXT
chr12	47176703	47184258	Normal	5.27	39300	SLC38A4
chr12	25849868	25856012	Normal	5.27	-51444	LMNTD1
chr6	68816067	68821042	TNBC-ClaudinLow	5.25	53312	LOC102723883
chr16	80750660	80758047	LuminaB,LuminaA,HER2	5.25	83822	CDYL2
chr15	29252864	29254577	TNBC-ClaudinLow	5.22	39881	APBA2
chr2	216317030	216329010	Normal	5.21	4591	LOC102724849
chr5	54055405	54058486	TNBC-ClaudinLow	5.19	-16859	LOC102467080
chr15	76127945	76131104	Normal	5.19	-6102	UBE2Q2
chr12	66086308	66093917	Normal	5.19	-53960	LOC100507065
chr11	37806732	37812200	Normal	5.19	858440	LOC103312105
chr7	32624703	32630015	TNBC-ClaudinLow	5.18	92184	AVL9
chr2	114035926	114048312	Normal,TNBC-Basal,TNBC-ClaudinLow,HER2	5.18	-5621	PAX8
chr18	57444775	57451459	Normal,TNBC-ClaudinLow	5.18	-83473	CCBE1
chrX	40652283	40655024	TNBC-ClaudinLow	5.17	38796	LOC100132831
chr7	111639514	111643853	Normal,TNBC-ClaudinLow	5.16	193123	DOCK4-AS1
chr4	109265084	109269668	Normal	5.16	174101	LEF1-AS1
chr16	14601806	14606981	Normal	5.16	119735	PARN
chr1	10132824	10136370	Normal	5.16	41557	UBE4B
chr11	13289147	13292850	Normal	5.14	-8275	ARNTL
chr6	107564964	107570652	Normal	5.13	-132172	BEND3
chr1	215128042	215133902	Normal,TNBC-ClaudinLow	5.13	-47912	KCNK2
chr9	32421228	32432706	TNBC-ClaudinLow	5.12	42367	ACO1
chr9	138882431	138886603	TNBC-ClaudinLow	5.12	-31291	UBAC1
chr12	23235199	23238997	Normal	5.11	-91471	LOC101928441
chr12	122360597	122366592	Normal,TNBC-ClaudinLow	5.1	7132	WDR66
chr8	38169234	38174872	Normal	5.09	-45315	PPAPDC1B
chr10	28375293	28379909	Normal,TNBC-ClaudinLow	5.09	-89617	ARMC4
chr4	22969316	22973401	TNBC-ClaudinLow	5.08	255647	GBA3
chr19	34763894	34767059	Normal	5.08	20021	KIAA0355
chr1	53100776	53104630	Normal	5.08	3638	FAM159A
chr9	38224416	38230966	LuminaB,LuminaA,TNBC-Basal,TNBC-ClaudinLow,HER2	5.07	-158481	SHB
chr7	73413238	73418774	Normal,TNBC-Basal,TNBC-ClaudinLow	5.07	-26112	ELN
chr9	20294936	20301277	Normal	5.06	113130	MIR4473
chr9	117654220	117659118	TNBC-ClaudinLow	5.06	36206	TNFSF8
chr8	16566794	16578047	Normal,TNBC-ClaudinLow	5.06	287254	FGF20
chr21	36300840	36313353	Normal	5.05	-46109	RUNX1
chr4	77378337	77382726	Normal,TNBC-Basal,TNBC-ClaudinLow	5.04	24279	SHROOM3
chr14	85901422	85911660	Normal	5.04	46283	LINC00911
chr13	40763352	40766428	Normal	5.04	8945	LINC00332
chr5	143565955	143572970	Normal	5.03	19026	KCTD16
chr4	4269107	4273699	Normal,TNBC-ClaudinLow	5.03	20345	LYAR
chr4	32140888	32143936	Normal	5.03	143412	LOC102723828
chr2	28393673	28397316	Normal	5.03	34334	LOC100505736
chr14	21173404	21177802	HER2	5.03	18668	RNASE4
chrX	110281903	110286421	Normal,TNBC-ClaudinLow	5.02	-55212	PAK3
chr11	130714509	130720987	Normal,TNBC-ClaudinLow	5.02	14257	LOC100507431
chr7	3232656	3236140	TNBC-ClaudinLow	5.01	-36192	LOC100129603
chr12	76097921	76102437	TNBC-ClaudinLow	5.01	-194761	KRR1
chr7	99333714	99340294	Normal	5	-4181	CYP3A7
chr7	123884249	123888391	Normal	5	105830	LOC101928211
chr18	57408480	57414573	Normal,TNBC-ClaudinLow	5	-46882	CCBE1
chr10	49795604	49799304	Normal	5	15722	ARHGAP22
chr6	139859245	139862869	TNBC-ClaudinLow	4.99	-65324	LOC645434
chr15	101496210	101500871	TNBC-ClaudinLow	4.99	39081	LRRK1
chr3	168801913	168805454	Normal	4.98	60410	MECOM
chr3	129198316	129207758	Normal,LuminaB,LuminaA,TNBC-Basal,HER2	4.98	-44015	MBD4
chr20	49942388	49946436	Normal	4.98	125102	MIR3194
chr18	46446633	46452516	Normal	4.98	19603	SMAD7
chr5	10286235	10291188	LuminaB,LuminaA,TNBC-Basal,HER2	4.97	19457	CMBL
chr4	7003953	7007961	Normal	4.97	16723	TBC1D14
chr3	135231338	135235911	TNBC-ClaudinLow	4.97	-450890	PPP2R3A
chr15	85854166	85859013	TNBC-ClaudinLow	4.97	-67257	AKAP13
chr15	29961229	29968861	Normal,TNBC-ClaudinLow	4.97	-102118	FAM189A1
chr13	67506666	67509450	Normal	4.97	-43462	PCDH9-AS3
chr12	120830732	120833912	LuminaB,LuminaA,TNBC-Basal,HER2	4.96	-25339	MSI1
chr6	124542667	124551146	Normal,TNBC-ClaudinLow	4.95	-57244	NKAIN2
chr5	67340552	67344447	Normal	4.95	-143204	LOC102467655
chr2	129502107	129506950	Normal	4.95	-117645	LOC101927881
chr12	24767898	24771667	TNBC-ClaudinLow	4.95	-32680	LINC00477
chr11	128040384	128053368	Normal,TNBC-Basal,TNBC-ClaudinLow	4.95	345329	ETS1
chr11	100605026	100612736	TNBC-ClaudinLow	4.95	50475	ARHGAP42
chr10	17063782	17073267	Normal,TNBC-ClaudinLow	4.95	103292	CUBN
chr6	128925482	128928997	Normal	4.94	-85420	PTPRK
chr15	52434553	52438643	Normal,TNBC-ClaudinLow	4.94	-31626	BCL2L10
chr15	48763705	48766437	TNBC-ClaudinLow	4.94	140707	DUT
chr5	136820878	136824399	Normal	4.93	12380	SPOCK1
chr5	121515062	121521079	Normal,TNBC-Basal,TNBC-ClaudinLow	4.93	22200	LOC100505841
chr4	53964369	53969572	Normal,TNBC-ClaudinLow	4.93	238476	RASL11B
chr15	95216455	95218728	Normal	4.92	-181000	LOC440311
chr9	125163700	125166382	TNBC-ClaudinLow	4.91	27441	PTGS1
chr19	6100866	6105756	Normal	4.91	7353	RFX2
chr5	123596455	123603230	LuminaB,LuminaA,HER2	4.9	174371	LINC01170
chr4	54826789	54831410	Normal	4.9	24350	RPL21P44
chr2	159744323	159751794	Normal	4.9	-77087	TANC1
chr18	60432916	60437355	Normal	4.9	52464	PHLPP1
chr20	6301879	6303826	HER2	4.89	-104526	CASC20
chr13	46053841	46058690	Normal	4.89	17236	COG3
chr12	75261738	75268994	LuminaB,LuminaA	4.89	333816	ATXN7L3B
chr6	1951507	1955076	Normal,TNBC-ClaudinLow	4.88	222934	GMDS
chr3	25613432	25616654	TNBC-ClaudinLow	4.88	90820	TOP2B
chr7	54855569	54857480	TNBC-Basal	4.87	29519	LOC100996654
chr7	18933543	18936857	Normal,TNBC-ClaudinLow	4.87	222095	TWIST1
chr6	113422871	113427011	Normal	4.87	546336	LOC101927686
chr3	156496413	156512251	Normal	4.87	25478	PA2G4P4
chr2	216473543	216475456	Normal	4.87	156070	LOC102724849
chr16	17391770	17401487	LuminaB,LuminaA,HER2	4.87	168110	XYLT1
chr3	111109855	111113915	Normal	4.86	-149040	CD96
chr13	41018378	41021490	Normal	4.86	35209	LINC00598
chr10	14226010	14228082	TNBC-ClaudinLow	4.86	110764	LOC101928453
chr1	52434110	52437590	TNBC-ClaudinLow	4.86	20586	RAB3B
chr20	6539554	6549246	Normal	4.85	137022	CASC20
chr20	62639316	62643302	HER2	4.85	-24387	LINC00176
chr15	59630211	59633478	Normal	4.85	33227	MYO1E
chr5	81681023	81688308	Normal,TNBC-ClaudinLow	4.84	109385	ATP6AP1L
chr4	47851172	47856936	Normal	4.84	-13931	CORIN
chr4	166885080	166897148	Normal	4.83	96705	TLL1
chr13	75459542	75470210	Normal	4.83	337897	LINC00347
chr1	25273171	25279524	Normal	4.83	15154	RUNX3
chr7	154856976	154859312	TNBC-ClaudinLow	4.82	-3889	HTR5A
chr2	1730702	1737607	Normal,TNBC-Basal,TNBC-ClaudinLow	4.82	14165	PXDN
chr16	19605342	19608396	Normal	4.82	40133	C16orf62
chr9	107667469	107671809	TNBC-ClaudinLow	4.8	20888	ABCA1
chr3	152938363	152941220	Normal,TNBC-ClaudinLow	4.8	59791	RAP2B
chr2	173123539	173128241	Normal	4.8	158157	DLX2-AS1
chr1	198074175	198080680	Normal	4.8	-48680	NEK7
chr4	74524576	74531662	Normal,TNBC-ClaudinLow	4.79	-41771	RASSF6
chr13	51189035	51194097	Normal	4.79	-89981	DLEU1-AS1
chr3	168743068	168749125	Normal	4.78	117997	MECOM
chr19	46968499	46972278	Normal	4.76	4432	PNMAL1
chr18	57414686	57422561	Normal,TNBC-ClaudinLow	4.76	-53979	CCBE1
chr18	53166036	53169128	Normal	4.76	10418	TCF4
chr10	124268464	124271161	Normal	4.76	48772	HTRA1
chr9	76127618	76134103	LuminaB	4.75	364080	ANXA1
chr7	138570417	138580142	LuminaB,LuminaA,HER2	4.75	90785	KIAA1549
chr12	130256062	130258279	TNBC-ClaudinLow	4.75	131042	TMEM132D
chr2	83021496	83024608	Normal,TNBC-ClaudinLow	4.74	-60874	LOC1720
chr10	105658340	105662701	Normal	4.74	17525	OBFC1
chr8	32542642	32545370	Normal	4.73	-35344	NRG1
chr7	90010984	90015319	Normal,TNBC-ClaudinLow	4.73	-12454	LOC101409256
chr2	96054092	96055603	TNBC-ClaudinLow	4.73	-13600	FAHD2A
chr18	77544828	77549165	TNBC-ClaudinLow	4.73	-76671	KCNG2
chr17	56452055	56471315	LuminaB,LuminaA	4.73	-32086	SUPT4H1
chr15	39005548	39008488	Normal	4.72	18220	C15orf53
chr6	157467998	157473814	Normal,TNBC-ClaudinLow	4.71	274385	TMEM242
chr1	210565318	210569445	Normal	4.7	64742	HHAT
chr4	190935262	190937273	TNBC-ClaudinLow	4.69	12145	FRG2
chr1	41471262	41474505	Normal	4.69	-7378	SLFNL1-AS1
chr9	133731780	133738053	TNBC-ClaudinLow	4.68	24275	ABL1
chr22	31223398	31229813	Normal,TNBC-Basal,TNBC-ClaudinLow,HER2	4.68	8103	OSBP2
chr12	40550857	40553925	Normal	4.68	-52730	SLC2A13
chr18	2048686	2052281	Normal	4.67	521006	METTL4
chr11	8691038	8694670	Normal,TNBC-ClaudinLow	4.67	-11140	RPL27A
chr9	72730343	72738382	Normal	4.66	56442	MAMDC2-AS1
chr19	4129265	4133533	Normal,TNBC-Basal,TNBC-ClaudinLow	4.66	-7273	MAP2K2
chr12	86657623	86660551	LuminaB	4.66	287642	MIR548AL
chr1	59226466	59232566	Normal,TNBC-ClaudinLow	4.66	20269	JUN
chr9	67298340	67303487	Normal,TNBC-ClaudinLow	4.65	-11421	AQP7P1
chr1	59619590	59623983	TNBC-ClaudinLow	4.65	-9307	HSD52
chr13	95619157	95621458	TNBC-ClaudinLow	4.64	207113	LOC101927284
chr11	27992403	27996132	TNBC-ClaudinLow	4.64	-84094	MIR610
chr2	122345220	122347239	Normal	4.63	57774	RNU4ATAC
chrX	154024502	154030820	TNBC-ClaudinLow	4.62	6141	MPP1
chrX	71420488	71423575	Normal,TNBC-ClaudinLow	4.61	20506	PIN4
chr8	32439494	32442716	Normal	4.61	-12238	NRG1
chr22	46390398	46395688	Normal	4.61	-9452	LOC730668
chr20	3197312	3209001	TNBC-Basal,HER2	4.61	13023	ITPA
chr15	38418922	38425414	Normal,TNBC-ClaudinLow	4.61	89575	LOC101928227
chr9	117037225	117043907	Normal,TNBC-ClaudinLow	4.6	-44736	ORM1
chr5	53697223	53702493	Normal	4.6	-51572	HSPB3
chr4	159377733	159384698	Normal	4.6	-61650	RXFP1
chr4	124905201	124910142	Normal	4.6	212253	LINC01091
chr3	59408869	59414948	Normal	4.6	-376193	C3orf67
chr20	57031365	57038923	Normal	4.6	54805	APCDD1L
chr14	97571233	97576823	TNBC-ClaudinLow	4.6	164113	LINC00618
chr13	93976831	93982173	LuminaB	4.6	100425	GPC6
chrX	67918883	67921136	TNBC-ClaudinLow	4.59	6528	STARD8
chr7	45911784	45917133	TNBC-ClaudinLow	4.59	-13500	IGFBP1
chr17	47949321	47998712	LuminaB,LuminaA,TNBC-Basal,HER2	4.59	-48637	TAC4
chr9	76055709	76070780	LuminaB	4.58	296464	ANXA1
chr7	86943776	86949662	Normal,LuminaB,LuminaA,HER2	4.58	28089	TP53TG1
chr7	136636782	136644174	TNBC-ClaudinLow	4.58	52565	MIR490
chr12	115591564	115597765	Normal	4.58	-472695	TBX3
chr18	38700129	38703173	Normal	4.57	398910	KC6
chr4	22626237	22628098	TNBC-ClaudinLow	4.56	-67369	GBA3
chr18	7036879	7039881	Normal,TNBC-Basal,TNBC-ClaudinLow	4.56	79433	LAMA1
chr6	134135021	134137393	TNBC-ClaudinLow	4.55	-6077	LINC01312
chr2	193099912	193101932	TNBC-ClaudinLow	4.55	-41278	TMEFF2
chr18	59614272	59621919	Normal	4.55	-57791	RNF152
chr1	153496990	153501344	Normal	4.55	9550	S100A6
chr7	121599466	121602544	Normal,TNBC-ClaudinLow	4.54	87847	PTPRZ1
chr2	202660354	202665598	Normal,TNBC-ClaudinLow	4.54	-8175	CDK15
chr2	15308466	15311775	Normal,TNBC-ClaudinLow	4.54	391352	NBAS
chr10	50384379	50386778	TNBC-ClaudinLow	4.54	10867	C10orf128
chr16	85476456	85485050	LuminaB,LuminaA	4.53	-140822	MIR5093
chr1	159230221	159233242	Normal	4.53	-27772	FCER1A
chr8	32781740	32784076	Normal	4.52	203558	NRG1
chr14	55678853	55680580	Normal	4.52	-21320	DLGAP5
chr22	21898968	21899365	TNBC-ClaudinLow	4.51	-4569	UBE2L3
chr18	44045878	44052165	LuminaB,LuminaA,HER2	4.51	50028	LOXHD1
chr9	95266119	95271241	Normal,TNBC-Basal,TNBC-ClaudinLow	4.5	21660	MIR4670
chr3	188570191	188575708	Normal	4.5	92479	TPRG1-AS1
chr7	46198740	46206390	Normal	4.49	-241694	IGFBP3
chr2	233179011	233182014	Normal,TNBC-ClaudinLow	4.49	-62835	ALPP
chr14	81794327	81799117	Normal	4.49	96834	STON2
chr6	4054078	4062104	Normal,TNBC-ClaudinLow	4.48	-21348	C6orf201
chr3	57434830	57439009	TNBC-ClaudinLow	4.48	93152	DNAH12
chr2	100667797	100697461	LuminaB,LuminaA	4.48	39416	AFF3
chr5	97442470	97447481	Normal,TNBC-ClaudinLow	4.47	604576	LINC01340
chr4	187764449	187767577	Normal,TNBC-ClaudinLow	4.47	-121026	FAT1
chr3	98501526	98507018	Normal,TNBC-ClaudinLow	4.47	52725	ST3GAL6
chr13	97422119	97426772	TNBC-Basal	4.47	211981	LINC00359
chr13	40484884	40491574	Normal	4.47	-249957	MIR4305
chr3	171589399	171597672	Normal,TNBC-Basal,TNBC-ClaudinLow	4.46	24995	TMEM212-AS1
chr2	216387816	216408006	Normal,TNBC-ClaudinLow	4.46	79482	LOC102724849
chr1	150970031	150972957	TNBC-ClaudinLow	4.46	7779	FAM63A
chr3	57501725	57507309	TNBC-ClaudinLow	4.45	25554	DNAH12
chr14	89768884	89772316	TNBC-ClaudinLow	4.45	112854	FOXN3
chr10	31071791	31074991	TNBC-ClaudinLow	4.45	92189	SVILP1
chr9	112825853	112835901	TNBC-ClaudinLow	4.44	20000	AKAP2
chr19	38663568	38665236	Normal	4.44	50488	DPF1
chr6	122100120	122103758	Normal	4.43	345217	GJA1
chr2	24330640	24336365	Normal	4.43	12649	PFN4
chr2	237085859	237090146	TNBC-ClaudinLow	4.43	-11350	GBX2
chr2	147629567	147634576	Normal,TNBC-ClaudinLow	4.43	287447	PABPC1P2
chr5	61176492	61178948	Normal	4.42	-146195	LOC100506526
chr17	20811006	20813201	Normal,LuminaB,LuminaA,TNBC-Basal,TNBC-ClaudinLow	4.42	-12650	CCDC144NL
chrX	101240490	101243112	TNBC-ClaudinLow	4.41	-54762	ZMAT1
chr7	115815629	115818520	Normal	4.41	-33472	TES
chr6	63708728	63710825	Normal	4.41	320106	LGSN
chr4	15451273	15458266	Normal,TNBC-ClaudinLow	4.41	-16719	CC2D2A
chr4	115191308	115195249	Normal	4.41	-292400	ARSJ
chr21	19079192	19085132	Normal	4.41	82664	C21orf91-OT1
chr12	32027151	32029404	TNBC-ClaudinLow	4.41	-83102	H3F3C
chr1	10122850	10130833	Normal	4.41	33801	UBE4B
chrX	102756330	102759496	Normal	4.4	16504	RAB40A
chr4	133100267	133102594	Normal	4.39	-410813	LINC01256
chr21	18978809	18981897	Normal	4.39	4915	BTG3
chr10	13828274	13833188	TNBC-ClaudinLow	4.39	201793	PRPF18
chr2	57405893	57411001	Normal,TNBC-ClaudinLow	4.38	-726338	VRK2
chr9	129927328	129930758	TNBC-ClaudinLow	4.37	-43999	ANGPTL2
chr19	11378923	11381101	Normal	4.37	-6844	DOCK6
chr13	101957636	101963484	Normal	4.37	108253	NALCN
chr9	73516441	73519238	Normal,TNBC-ClaudinLow	4.36	-33865	TRPM3
chr21	29064535	29066981	Normal	4.36	-28939	LINC00113
chr20	60010082	60013703	Normal	4.36	-62584	CDH4
chr1	232061331	232068328	Normal	4.36	-110566	DISC2
chr1	182931051	182933437	Normal	4.36	-9691	SHCBP1L
chr9	79771427	79775542	Normal	4.35	-18876	VPS13A
chr8	8647093	8649995	TNBC-ClaudinLow	4.35	88879	CLDN23
chr15	79047671	79054753	Normal	4.35	6834	LOC646938
chr10	27020292	27028450	LuminaB	4.35	37777	PDSS1
chr1	47873124	47878413	Normal	4.35	-5975	FOXE3
chrX	46440940	46443920	Normal,TNBC-ClaudinLow	4.34	9309	CHST7
chr9	136422601	136425513	TNBC-ClaudinLow	4.34	21311	FAM163B
chr8	81011857	81018762	LuminaB,HER2	4.34	-22243	TPD52
chr7	90793170	90796806	Normal	4.34	-98794	FZD1
chr5	136749030	136753188	Normal	4.34	83909	SPOCK1
chr8	27202589	27216414	Normal	4.33	26421	PTK2B
chr2	3667150	3670070	Normal	4.33	14969	COLEC11
chr18	46577062	46583722	TNBC-ClaudinLow	4.33	-4254	MIR4744
chr13	86288401	86294660	LuminaB	4.33	81953	SLITRK6
chr3	58858665	58867085	Normal	4.31	52679	C3orf67-AS1
chr13	51109242	51112658	Normal	4.31	-9365	DLEU1-AS1
chr12	59458539	59466486	Normal	4.31	-148193	LRIG3
chr15	60117907	60124805	Normal,TNBC-Basal	4.3	-139714	BNIP2
chr11	111714841	111719374	TNBC-ClaudinLow	4.3	24897	ALG9
chr9	33945358	33948674	Normal	4.29	5836	SNORD121A
chr4	124751617	124756138	Normal,TNBC-ClaudinLow	4.29	58459	LINC01091
chr1	110654548	110664232	LuminaB,LuminaA,TNBC-Basal,HER2	4.29	4329	UBL4B
chr14	87597298	87601944	Normal	4.28	227500	LOC283585
chr10	112081500	112089295	Normal,TNBC-ClaudinLow	4.28	-20690	SMNDC1
chr16	1948468	1951940	LuminaB,LuminaA,HER2	4.27	-15972	LINC00254
chr7	74172189	74173700	Normal,TNBC-ClaudinLow	4.26	-15364	NCF1
chr18	61496158	61503580	Normal	4.26	54859	SERPINB7
chr1	192511996	192516828	Normal,TNBC-ClaudinLow	4.26	-30444	RGS1
chr9	85768033	85771305	Normal	4.25	-91626	RASEF
chr5	33298844	33301359	Normal	4.25	-140700	TARS
chr21	30526756	30529287	Normal	4.25	10142	MAP3K7CL
chr7	499167	503401	TNBC-ClaudinLow	4.24	58197	PDGFA
chr4	39447184	39450757	LuminaB,LuminaA	4.24	11237	RPL9
chr12	76651716	76675065	Normal,TNBC-ClaudinLow	4.24	78832	BBS10
chr1	11788858	11792855	TNBC-ClaudinLow	4.24	-5285	AGTRAP
chr5	40982434	40993634	Normal	4.23	78436	C7
chr10	60383263	60386697	Normal	4.23	-89794	FAM133CP
chr6	13301594	13309787	Normal,TNBC-ClaudinLow	4.22	-9872	LOC100130357
chr18	51672937	51679433	Normal,TNBC-ClaudinLow	4.22	72597	SNORA37
chr14	75686199	75690847	Normal	4.22	-45174	TMED10
chr3	11570194	11573360	Normal	4.21	38621	VGLL4
chr3	110530775	110536356	Normal,TNBC-ClaudinLow	4.21	255241	PVRL3-AS1
chr2	61173762	61178559	Normal	4.21	67531	REL
chr18	71279545	71284067	Normal	4.21	289631	LOC100505817
chr1	16244653	16252478	Normal	4.21	54062	ZBTB17
chr5	137215262	137220575	Normal	4.2	-7206	PKD2L2
chr19	15671842	15676340	LuminaB,LuminaA,TNBC-Basal,HER2	4.2	-51937	CYP4F8
chr10	60610383	60618217	Normal,TNBC-ClaudinLow	4.2	139526	FAM133CP
chr6	145863901	145866774	Normal	4.19	-190667	LOC100507557
chr6	120046715	120051659	LuminaB,LuminaA,TNBC-Basal,HER2	4.19	-236720	LOC285762
chr4	27163791	27174169	LuminaB	4.19	-50120	LOC101929199
chr19	52204006	52209886	Normal,LuminaB,LuminaA,TNBC-ClaudinLow,HER2	4.19	-10237	SPACA6P-AS
chr16	13545076	13549231	Normal	4.18	-466860	ERCC4
chr1	97847903	97852622	Normal	4.18	288784	DPYD-AS1
chr1	55885044	55888907	TNBC-ClaudinLow	4.18	195662	MIR4422
chr7	140348521	140353735	TNBC-ClaudinLow	4.17	-21824	ADCK2
chr4	74780576	74786441	Normal,TNBC-ClaudinLow	4.17	48400	CXCL1
chr2	142974080	142979684	Normal	4.17	-87612	LRP1B
chr4	138964843	138967624	Normal	4.16	-43934	SLC7A11-AS1
chr2	238464181	238470571	LuminaB,LuminaA	4.16	-7840	PRLH
chr19	53684272	53688444	TNBC-ClaudinLow	4.16	10261	ZNF665
chr12	77512662	77517572	Normal,TNBC-ClaudinLow	4.16	-55757	E2F7
chr18	59658007	59667802	Normal,TNBC-ClaudinLow	4.15	-102600	RNF152
chr12	27691109	27697692	Normal	4.15	17356	PPFIBP1
chr4	75192132	75195422	Normal	4.14	19591	EPGN
chr11	77859805	77871104	LuminaB,LuminaA	4.14	14616	KCTD21-AS1
chr5	66698681	66702516	Normal	4.13	-207981	CD180
chr18	70901543	70904978	Normal	4.13	28473	LOC400655
chr9	76179109	76182373	LuminaB	4.12	413961	ANXA1
chr7	5727610	5737372	Normal,TNBC-ClaudinLow	4.12	-12399	RNF216-IT1
chr2	43984831	43988045	Normal	4.12	-14739	DYNC2LI1
chrX	149490580	149496145	TNBC-ClaudinLow	4.11	-38182	MAMLD1
chr14	101166207	101184284	LuminaB,LuminaA	4.11	-17956	DLK1
chr12	95036564	95039762	Normal,TNBC-ClaudinLow	4.11	6175	TMCC3
chr1	51728545	51736087	Normal,TNBC-ClaudinLow	4.11	30372	RNF11
chr12	127768157	127771716	Normal	4.1	54681	LOC101927616
chr1	27219748	27222713	Normal	4.1	-4361	GPN2
chr11	2142602	2145170	Normal	4.09	11553	MIR483
chr9	89720118	89726309	Normal,TNBC-Basal	4.08	-23073	LOC494127
chr5	58374473	58377270	TNBC-ClaudinLow	4.08	-40532	PDE4D
chr5	144739594	144744705	Normal,TNBC-ClaudinLow	4.08	472783	PRELID2
chr11	68088275	68115854	LuminaB,LuminaA,TNBC-Basal,HER2	4.08	21988	LRP5
chr8	121001989	121003765	HER2	4.07	116983	DEPTOR
chr4	106135364	106138484	Normal	4.07	69083	TET2
chr3	98495692	98499914	Normal,TNBC-ClaudinLow	4.07	46256	ST3GAL6
chr21	37998408	38000443	Normal	4.07	-50558	CLDN14
chr2	204536905	204541722	Normal	4.07	-31884	CD28
chr18	61011951	61015617	Normal	4.07	20722	KDSR
chr7	154999919	155002125	TNBC-ClaudinLow	4.06	-88463	INSIG1
chr6	79201204	79203640	Normal	4.06	-374838	IRAK1BP1
chr5	170196880	170201848	TNBC-Basal	4.06	-11358	GABRP
chr4	70572424	70575768	Normal	4.06	52334	SULT1B1
chr20	31562953	31568365	LuminaB	4.06	26580	SUN5
chr2	102312472	102324151	Normal,LuminaB,LuminaA,TNBC-Basal,TNBC-ClaudinLow	4.06	3774	MAP4K4
chr18	43838954	43845417	Normal	4.06	-72001	RNF165
chr10	81092618	81096824	TNBC-ClaudinLow	4.06	-12498	PPIF
chr1	78557014	78564618	Normal,TNBC-ClaudinLow	4.05	49228	GIPC2
chr7	116291378	116295264	Normal	4.04	-19137	MET
chr4	162474495	162478406	Normal	4.04	-467434	LOC101928052
chr19	13891319	13901749	Normal,TNBC-Basal	4.04	-9739	ZSWIM4
chr8	70058360	70061965	Normal	4.03	-43737	LOC100505718
chr12	47300717	47304653	Normal	4.03	-82905	SLC38A4
chr11	65448173	65449945	TNBC-ClaudinLow	4.03	-18616	RELA
chr9	6550485	6556667	Normal	4.02	92116	GLDC
chr4	35021769	35024468	TNBC-ClaudinLow	4.02	-981603	LOC101928622
chr4	28312623	28320036	LuminaB,LuminaA	4.02	-504874	MIR4275
chr21	39219789	39225050	Normal,TNBC-ClaudinLow	4.02	66322	KCNJ6
chr20	60094938	60098295	TNBC-ClaudinLow	4.02	22140	CDH4
chr2	159576564	159603427	LuminaB,LuminaA,HER2	4.02	-61833	DAPL1
chr11	14438842	14447130	Normal,TNBC-ClaudinLow	4.02	-56934	RRAS2
chr8	32557687	32562619	Normal	4.01	-19197	NRG1
chr6	31716809	31721651	TNBC-ClaudinLow	4.01	11506	MSH5
chr3	153010450	153012428	Normal	4.01	131439	RAP2B
chr17	37022765	37047978	LuminaB	4.01	9260	LASP1
chr10	75419443	75422967	TNBC-ClaudinLow	4	-5342	SYNPO2L
chr1	198226275	198229985	Normal	4	102023	NEK7
chr1	162214611	162223051	TNBC-Basal	4	91935	MIR4654
chr1	225440413	225443793	Normal	3.99	173712	LBR
chr1	19977382	19979537	Normal	3.99	4356	NBL1
chr6	148850972	148853076	TNBC-ClaudinLow	3.98	188296	SASH1
chr4	86663422	86667283	Normal	3.98	21732	MIR4451
chr20	50647082	50649892	TNBC-ClaudinLow	3.98	160037	ZFP64
chr15	48984865	48990858	Normal	3.98	-49876	FBN1
chr13	41718451	41720776	Normal	3.98	12550	LOC101929140
chr9	630158	633147	Normal	3.97	-75153	KANK1
chr15	86129799	86134291	Normal	3.97	-31135	AKAP13
chr14	67396863	67402270	Normal,LuminaB,LuminaA,HER2	3.97	-256543	FAM71D
chr11	11993731	12021796	Normal,TNBC-ClaudinLow	3.97	22423	DKK3
chr9	129231868	129238457	Normal,TNBC-ClaudinLow	3.96	-62379	NRON
chr5	93574543	93578531	Normal	3.96	-129133	FAM172A
chr17	70097413	70104775	TNBC-Basal	3.96	11063	SOX9-AS1
chr15	58310743	58313106	Normal	3.96	-5629	ALDH1A2
chr13	45811768	45817607	Normal	3.96	-39512	KCTD4
chr13	43554441	43557511	Normal	3.96	10431	EPSTI1
chr1	241269900	241279286	TNBC-Basal,HER2	3.96	-20978	MIR3123
chrX	100703278	100709234	LuminaB,LuminaA	3.95	33006	ARMCX4
chr5	78202165	78204848	TNBC-ClaudinLow	3.95	78260	ARSB
chr18	67703468	67706949	Normal	3.95	-80976	CD226
chr10	124121197	124125266	Normal	3.95	-10862	PLEKHA1
chr2	169463514	169466936	Normal	3.94	25773	MIR4774
chr15	32973631	32982097	Normal,TNBC-ClaudinLow	3.94	-32340	GREM1
chr12	69307218	69310336	Normal	3.94	18202	CPM
chr12	46793976	46799647	Normal	3.94	18922	LOC100288798
chr11	23746127	23749595	TNBC-ClaudinLow	3.94	-307125	MIR8054
chr7	117714497	117722529	Normal	3.93	-105572	LSM8
chr21	32665079	32667834	Normal,TNBC-ClaudinLow	3.93	-255661	KRTAP19-8
chr13	84514578	84517270	Normal	3.93	-59396	SLITRK1
chr11	33031914	33034627	Normal	3.93	-4139	DEPDC7
chr10	37447040	37452130	LuminaB	3.93	34801	ANKRD30A
chr9	139508032	139511363	TNBC-ClaudinLow	3.92	-43610	EGFL7
chr7	113291285	113293789	Normal	3.92	266545	PPP1R3A
chr21	35339964	35342611	Normal,TNBC-ClaudinLow	3.92	20058	LOC400863
chr2	64014835	64021286	Normal,TNBC-ClaudinLow	3.92	-50037	UGP2
chr19	43581281	43584080	TNBC-ClaudinLow	3.92	4213	PSG2
chr18	66093828	66100027	Normal,TNBC-ClaudinLow	3.92	285426	TMX3
chr11	5384564	5387189	TNBC-ClaudinLow	3.92	13139	OR51B6
chr7	126338449	126343950	Normal,TNBC-ClaudinLow	3.91	357039	MIR592
chr6	45663529	45668694	Normal,TNBC-ClaudinLow	3.91	239223	CLIC5
chr5	49688758	49691497	Normal	3.91	47107	EMB
chr21	32872443	32876814	TNBC-Basal,HER2	3.91	56662	TIAM1
chr17	46592650	46612326	LuminaB,LuminaA,HER2	3.91	5784	HOXB1
chr10	95521243	95524561	LuminaB	3.91	5337	LGI1
chr9	136987218	136989231	TNBC-ClaudinLow	3.9	-12985	WDR5
chr4	57802242	57805194	Normal,TNBC-ClaudinLow	3.9	28640	REST
chr3	12547239	12552115	Normal,TNBC-ClaudinLow	3.9	23668	TSEN2
chr2	237194850	237196990	TNBC-ClaudinLow	3.9	-22932	ASB18
chr10	8896380	8905857	LuminaA	3.9	-416457	LINC00709
chr1	217698115	217703012	Normal	3.9	103881	GPATCH2
chrX	56138860	56142535	TNBC-Basal,HER2	3.89	-118124	KLF8
chr8	13262293	13266009	Normal,TNBC-ClaudinLow	3.89	108278	DLC1
chr17	44139068	44142498	Normal	3.89	64168	STH
chr17	43047142	43051923	Normal,TNBC-ClaudinLow	3.89	-3888	C1QL1
chr11	95776957	95781365	TNBC-Basal	3.89	-121790	MTMR2
chr9	78794816	78797570	HER2	3.88	213251	RFK
chr2	100808230	100811710	TNBC-ClaudinLow	3.88	-14745	LINC01104
chr18	43379985	43388306	Normal,LuminaB,LuminaA,TNBC-ClaudinLow,HER2	3.88	-21399	SIGLEC15
chr13	25424351	25427315	Normal	3.88	71194	CENPJ
chr13	104966003	104969759	Normal,TNBC-ClaudinLow	3.88	890332	LINC01309
chr4	123620499	123623047	Normal	3.87	31840	CETN4P
chr10	116537970	116541360	TNBC-ClaudinLow	3.87	15119	LOC101927692
chr3	190523906	190526867	Normal	3.86	55079	GMNC
chr2	11630489	11657638	LuminaB,LuminaA	3.86	-30178	GREB1
chr7	943553	945635	TNBC-ClaudinLow	3.85	15932	ADAP1
chr19	17669792	17672726	Normal,TNBC-ClaudinLow	3.85	4749	COLGALT1
chr8	141712507	141717269	Normal,TNBC-Basal	3.84	-69242	AGO2
chr7	132736632	132740137	TNBC-ClaudinLow	3.84	28444	CHCHD3
chr2	239862664	239872565	Normal,TNBC-ClaudinLow	3.84	-19649	FLJ43879
chr2	204664413	204680969	Normal,TNBC-ClaudinLow	3.84	-59819	CTLA4
chr10	120889509	120892464	TNBC-ClaudinLow	3.84	27358	FAM45B
chr5	136525041	136529793	Normal	3.83	307601	SPOCK1
chr4	144207323	144209255	Normal	3.83	-49693	GAB1
chr2	194656881	194659872	Normal	3.83	-550616	LOC101927406
chr2	142942221	142945122	Normal,TNBC-ClaudinLow	3.83	-54401	LRP1B
chr12	79279748	79282016	Normal,TNBC-ClaudinLow	3.83	22434	SYT1
chr12	116579040	116583308	Normal,TNBC-ClaudinLow	3.83	5285	MIR620
chr10	97093234	97095618	Normal,TNBC-ClaudinLow	3.83	-43521	PDLIM1
chr10	59450981	59453255	Normal,TNBC-ClaudinLow	3.83	-387799	MIR3924
chr1	3249298	3256428	LuminaB	3.83	-118283	ARHGEF16
chr7	107609832	107620535	Normal	3.82	28621	LAMB1
chr3	57901136	57906562	Normal	3.82	-90277	FLNB
chr3	168807542	168810124	Normal	3.82	55260	MECOM
chr15	82413133	82416713	Normal	3.82	33989	LOC101929690
chr10	37480567	37489278	LuminaB	3.82	70138	ANKRD30A
chr1	202021512	202034432	Normal,LuminaB,LuminaA,TNBC-Basal,HER2	3.82	48283	ELF3
chr1	172122133	172125827	Normal,TNBC-ClaudinLow	3.82	-10005	DNM3OS
chr8	39909233	39920552	LuminaB,TNBC-Basal,HER2	3.81	-96094	C8orf4
chr7	121220474	121226129	HER2	3.81	-186879	FAM3C
chr5	67191283	67194941	Normal	3.81	-292591	LOC102467655
chr2	6341280	6345401	TNBC-Basal,HER2	3.81	172214	LINC01247
chr2	44972354	44976300	TNBC-Basal,HER2	3.81	194319	SIX3-AS1
chr14	44246105	44252608	LuminaB,LuminaA	3.81	727143	FSCB
chr10	60564742	60568899	Normal	3.81	92046	FAM133CP
chr9	111432741	111436939	Normal	3.8	183435	ACTL7B
chr6	160720618	160722248	Normal	3.8	-41470	SLC22A2
chr4	168823050	168826240	Normal	3.8	-189042	ANXA10
chr3	185813242	185818520	TNBC-Basal	3.8	11020	ETV5
chr2	213982497	213985956	Normal	3.8	30832	IKZF2
chr14	75700169	75702346	Normal,TNBC-ClaudinLow	3.8	-44223	FOS
chr4	91237601	91241090	Normal	3.79	83164	CCSER1
chr2	19181461	19188014	LuminaB	3.79	-363452	MIR4757
chr18	61105627	61108629	Normal	3.79	-17376	VPS4B
chr11	44728652	44733501	TNBC-ClaudinLow	3.79	-54899	TSPAN18
chrX	41096659	41099180	TNBC-ClaudinLow	3.78	-94641	DDX3X
chr9	117437818	117442503	Normal,TNBC-ClaudinLow	3.78	4209	LOC100505478
chr8	104265930	104270393	Normal	3.78	-42499	FZD6
chr5	39500186	39503704	TNBC-ClaudinLow	3.78	-18587	LOC101926940
chr4	147142714	147144839	TNBC-ClaudinLow	3.78	46942	LSM6
chr21	41688754	41700782	LuminaB,LuminaA	3.78	-60241	DSCAM-AS1
chr2	102417721	102424420	Normal,TNBC-Basal,TNBC-ClaudinLow	3.78	106533	MAP4K4
chr18	61453929	61457531	Normal,TNBC-ClaudinLow	3.78	10720	SERPINB7
chr14	52371251	52374632	Normal,TNBC-ClaudinLow	3.78	12348	LOC102723604
chr10	28365483	28368495	Normal	3.78	-79005	ARMC4
chr8	59010337	59011956	TNBC-ClaudinLow	3.77	104034	FAM110B
chr6	118706829	118711436	Normal,TNBC-ClaudinLow	3.77	-113403	BRD7P3
chr5	154907938	154914473	Normal	3.77	517946	KIF4B
chr3	4563731	4579954	LuminaB,LuminaA,HER2	3.77	36811	ITPR1
chr19	11151410	11154264	TNBC-Basal	3.77	-47200	LDLR
chr18	51659307	51661839	Normal	3.77	88209	SNORA37
chr16	75221908	75224734	LuminaB,LuminaA,TNBC-Basal,HER2	3.77	17751	CTRB2
chr9	110545658	110548092	TNBC-ClaudinLow	3.76	-294828	KLF4
chr7	137263427	137266268	Normal,TNBC-ClaudinLow	3.76	-236301	PTN
chr4	160209279	160214450	Normal	3.76	22867	RAPGEF2
chr3	179397172	179401435	TNBC-Basal	3.76	28371	USP13
chr12	9497585	9504803	Normal	3.76	-18865	LOC101930452
chr5	133066723	133075925	Normal	3.75	-123101	FSTL4
chr3	111327162	111331013	Normal	3.75	-14905	ZBED2
chr3	101724208	101727402	Normal	3.75	66103	LOC152225
chr2	223813866	223817291	Normal	3.75	89847	ACSL3
chr13	42182991	42190189	Normal,TNBC-Basal	3.75	-44059	MIR5006
chr1	178432576	178435845	Normal	3.75	-48001	TEX35
chr5	97789501	97792101	Normal,TNBC-ClaudinLow	3.74	-314197	RGMB
chr5	136727633	136732533	Normal	3.74	104935	SPOCK1
chr4	78091762	78094993	Normal	3.74	15021	CCNG2
chr18	36519258	36522356	TNBC-ClaudinLow	3.74	-735877	MIR5583-1
chr13	73821728	73824495	Normal,LuminaB,LuminaA,TNBC-Basal,HER2	3.74	190182	KLF5
chr1	39668526	39672564	Normal,TNBC-ClaudinLow	3.74	120707	MACF1
chr5	90372607	90376365	Normal	3.73	235733	LUCAT1
chr20	20467099	20470922	Normal	3.73	120246	INSM1
chr17	36998894	37013079	LuminaB	3.73	3262	SNORA21
chr12	5565179	5567239	TNBC-ClaudinLow	3.73	24930	NTF3
chr1	198056777	198059180	Normal	3.73	-68129	NEK7
chr5	32520172	32524118	TNBC-ClaudinLow	3.72	-63459	SUB1
chr14	85981818	85984816	Normal,TNBC-ClaudinLow	3.72	-13170	FLRT2
chr7	40475350	40479007	Normal,TNBC-ClaudinLow	3.71	302604	SUGCT
chr17	47336642	47339121	Normal,LuminaB,LuminaA,TNBC-ClaudinLow	3.71	12277	FLJ40194
chr12	27697988	27711378	Normal,TNBC-Basal,TNBC-ClaudinLow	3.71	27639	PPFIBP1
chr9	78588149	78590568	TNBC-Basal	3.7	83799	PCSK5
chr9	135505087	135509306	Normal	3.7	-38531	GTF3C4
chr5	137838998	137842277	Normal	3.7	36763	ETF1
chr21	39962752	39966406	LuminaB	3.7	-7710	ERG
chr14	40688267	40693114	LuminaB,LuminaA	3.7	-733225	LOC644919
chr6	158836851	158840240	Normal	3.69	104854	TULP4
chr4	187542242	187547299	Normal,TNBC-ClaudinLow	3.69	-68233	MTNR1A
chr20	2216595	2219003	Normal	3.69	30226	LOC388780
chrX	47814520	47818728	LuminaB	3.68	46753	ZNF182
chrX	38170202	38173556	Normal,TNBC-ClaudinLow	3.68	14909	RPGR
chr3	104992422	104995671	Normal	3.68	-91510	ALCAM
chr2	20713120	20717464	Normal,TNBC-ClaudinLow	3.68	68458	RHOB
chr11	128335603	128340250	Normal,TNBC-Basal,TNBC-ClaudinLow	3.68	54279	ETS1
chr8	61923884	61928922	TNBC-ClaudinLow	3.67	-46096	LOC100130298
chr7	126213220	126216012	Normal,TNBC-Basal,TNBC-ClaudinLow	3.67	483622	MIR592
chr4	26590541	26593364	Normal	3.67	6407	TBC1D19
chr3	159537376	159544782	Normal	3.67	-16570	SCHIP1
chr2	112620188	112622008	TNBC-ClaudinLow	3.67	20643	ANAPC1
chr15	51316238	51318800	Normal	3.67	79954	TNFAIP8L3
chr1	96951959	96954635	Normal,TNBC-Basal	3.67	-113616	LOC101928241
chr9	89808046	89813775	Normal	3.66	47352	C9orf170
chr8	121215926	121218268	HER2	3.66	79751	COL14A1
chr8	117569648	117576124	HER2	3.66	195176	EIF3H
chr7	130478635	130480545	Normal	3.66	-60730	KLF14
chr14	28983831	28986240	Normal,TNBC-ClaudinLow	3.66	249490	FOXG1-AS1
chr12	92209913	92215341	Normal	3.66	322862	C12orf79
chr12	8308191	8311615	Normal,TNBC-ClaudinLow	3.66	-15246	ZNF705A
chr8	13430803	13434047	Normal	3.65	8074	C8orf48
chr7	75252441	75254566	TNBC-ClaudinLow	3.65	-96050	PMS2P3
chr3	18335322	18338022	Normal,TNBC-Basal	3.65	130157	SATB1
chr19	21768828	21770114	LuminaB	3.65	81035	ZNF429
chr4	21657063	21660626	Normal,TNBC-ClaudinLow	3.64	40474	KCNIP4
chr2	122236290	122249206	Normal	3.64	-45707	RNU4ATAC
chr19	16461588	16463408	TNBC-ClaudinLow	3.64	26848	KLF2
chr8	34850651	34853512	Normal	3.63	210643	LINC01288
chr4	48914250	48916648	Normal,TNBC-ClaudinLow	3.63	-6604	OCIAD2
chr2	1711005	1714365	Normal,TNBC-Basal	3.63	35634	PXDN
chr18	25642433	25647051	Normal	3.63	112703	CDH2
chr18	18631179	18635446	Normal	3.63	58500	ROCK1
chr11	47254170	47262033	TNBC-ClaudinLow	3.63	-11749	NR1H3
chr10	48554225	48557391	Normal	3.63	-116670	GDF10
chr9	114718486	114730382	Normal,TNBC-ClaudinLow	3.62	30055	MIR4668
chr19	16544993	16548474	TNBC-ClaudinLow	3.62	36090	EPS15L1
chr18	72705556	72708653	Normal,TNBC-ClaudinLow	3.62	214177	ZADH2
chr10	9100019	9119337	LuminaB,LuminaA	3.62	-207897	LINC00709
chr10	56902364	56906829	TNBC-ClaudinLow	3.62	-343545	PCDH15
chr7	36722184	36727653	Normal	3.61	39236	AOAH
chr7	1999981	2002898	TNBC-ClaudinLow	3.61	-117550	MIR4655
chr3	98958332	98962017	Normal	3.61	-339641	DCBLD2
chr17	36851172	36915201	LuminaB	3.61	-3323	CISD3
chr17	2115340	2120155	TNBC-ClaudinLow	3.61	-18224	LOC101927839
chr15	56496481	56498740	Normal	3.61	37873	RFX7
chr11	111501238	111507860	Normal	3.61	31380	SIK2
chr10	70353381	70355479	Normal,TNBC-ClaudinLow	3.61	34314	TET1
chr6	121629619	121632804	Normal	3.6	24435	TBC1D32
chr6	106698727	106707127	Normal	3.6	61214	ATG5
chr3	87484984	87488145	Normal	3.6	-160827	POU1F1
chr3	140007044	140012978	HER2	3.6	217620	CLSTN2-AS1
chr2	39636434	39640792	Normal,TNBC-ClaudinLow	3.6	25840	MAP4K3
chr18	33900591	33903161	Normal,TNBC-ClaudinLow	3.6	24218	FHOD3
chr1	35752222	35755889	Normal	3.6	19488	ZMYM4
chrX	9810573	9817529	Normal,TNBC-ClaudinLow	3.59	59556	SHROOM2
chr8	94111119	94119535	LuminaB,LuminaA	3.59	63752	C8orf87
chr8	129872749	129874940	Normal	3.59	-296919	LINC00824
chr6	130019946	130027721	Normal,TNBC-ClaudinLow	3.59	7537	ARHGAP18
chr2	71869301	71874489	LuminaB,HER2	3.59	178064	DYSF
chr12	132279167	132282484	LuminaB	3.59	-32115	MMP17
chr10	72055111	72057663	Normal,TNBC-ClaudinLow	3.59	-12937	NPFFR1
chr4	61350203	61354153	TNBC-ClaudinLow	3.58	0	none
chr3	32447233	32450359	Normal	3.58	15634	CMTM7
chr3	100751894	100759976	Normal,TNBC-Basal,TNBC-ClaudinLow,HER2	3.58	-43601	ABI3BP
chr2	64924319	64928163	Normal,TNBC-ClaudinLow	3.58	-45195	SERTAD2
chr2	131084731	131087603	Normal	3.58	13789	CCDC115
chr12	90626840	90630438	Normal	3.58	525908	LINC00936
chr12	18448643	18450737	Normal	3.58	35217	PIK3C2G
chr11	130901047	130905337	Normal,TNBC-ClaudinLow	3.58	-116810	SNX19
chr10	78087058	78091296	Normal	3.58	546659	C10orf11
chr10	23199417	23203666	LuminaB	3.58	-15411	ARMC3
chr10	111651337	111657000	Normal	3.58	29143	XPNPEP1
chr7	79408048	79409468	TNBC-ClaudinLow	3.57	8187	MIR548M
chr6	161500164	161502396	Normal	3.57	81734	AGPAT4-IT1
chr13	40136731	40142409	Normal,TNBC-Basal,TNBC-ClaudinLow	3.57	37786	LHFP
chr9	124159335	124162875	Normal	3.56	-28523	STOM
chr8	11271238	11276517	TNBC-ClaudinLow	3.56	47967	FAM167A-AS1
chr8	104195659	104199765	Normal	3.56	-13344	BAALC-AS1
chr5	43771430	43775742	Normal,TNBC-Basal,TNBC-ClaudinLow	3.56	-170254	NNT-AS1
chr2	216458466	216461460	Normal	3.56	141534	LOC102724849
chr19	17243586	17251621	Normal,LuminaB,TNBC-Basal,TNBC-ClaudinLow,HER2	3.56	61013	MYO9B
chr14	85934253	85939661	Normal	3.56	-59530	FLRT2
chr11	102723393	102725931	Normal	3.56	-10320	MMP3
chr10	36757361	36759283	Normal	3.56	-656462	ANKRD30A
chr10	19939767	19950068	Normal,TNBC-ClaudinLow	3.56	72562	LOC101928834
chr8	119342816	119346923	Normal,TNBC-Basal,TNBC-ClaudinLow,HER2	3.55	-220811	EXT1
chr7	81245175	81249119	Normal,TNBC-ClaudinLow	3.55	8385	LOC100128317
chr6	85352515	85357749	Normal,TNBC-Basal,TNBC-ClaudinLow,HER2	3.55	-44043	LOC102724201
chr6	125443418	125446964	Normal,TNBC-Basal,TNBC-ClaudinLow	3.55	-29683	TPD52L1
chr6	125297465	125299609	Normal	3.55	-5972	RNF217
chr4	7853227	7856046	TNBC-ClaudinLow	3.55	87017	AFAP1
chr4	170888596	170893771	Normal	3.55	5870	LOC100506085
chr4	125960880	125968002	Normal	3.55	-273125	FAT4
chr12	106919953	106922240	TNBC-ClaudinLow	3.55	-55588	RFX4
chr1	6923028	6925967	Normal	3.55	79114	CAMTA1
chr1	205225172	205233223	Normal,TNBC-ClaudinLow	3.55	3869	TMCC2
chr9	135423521	135426130	TNBC-ClaudinLow	3.54	-33167	BARHL1
chr8	2214662	2217222	TNBC-ClaudinLow	3.54	191274	MIR7160
chr8	16948253	16950022	TNBC-ClaudinLow	3.54	64391	MICU3
chr7	81733916	81735900	TNBC-ClaudinLow	3.54	96416	LOC101927356
chr6	109621841	109627763	LuminaB	3.54	9297	CCDC162P
chr4	77308780	77310870	Normal	3.54	18633	CCDC158
chr4	66373103	66375371	Normal,TNBC-ClaudinLow	3.54	-161441	EPHA5-AS1
chr2	14328693	14333167	Normal	3.54	210152	LINC00276
chr16	85512854	85515640	LuminaB	3.54	-130781	GSE1
chr10	70564214	70566837	TNBC-ClaudinLow	3.54	-21768	STOX1
chr10	529840	531920	TNBC-ClaudinLow	3.54	156838	MIR5699
chrX	37173817	37178444	TNBC-Basal,HER2	3.53	-32397	PRRG1
chr6	158907323	158910815	Normal,TNBC-ClaudinLow	3.53	-48398	TMEM181
chr4	1160402	1162484	LuminaB,LuminaA,TNBC-ClaudinLow	3.53	5214	SPON2
chr2	15498485	15504806	Normal,TNBC-ClaudinLow	3.53	199827	NBAS
chr19	44065787	44068788	TNBC-ClaudinLow	3.53	12443	XRCC1
chr17	1520327	1522079	TNBC-ClaudinLow	3.53	10466	SLC43A2
chr12	20984905	20986314	TNBC-Basal	3.53	21972	SLCO1B3
chr10	92243238	92245678	Normal	3.53	56104	LOC101926942
chrX	154194771	154197246	TNBC-ClaudinLow	3.52	54990	F8
chr9	91548537	91559453	LuminaB,LuminaA,HER2	3.52	-51782	C9orf47
chr8	56979659	56981163	TNBC-ClaudinLow	3.52	6049	SNORD54
chr6	167716970	167721899	TNBC-ClaudinLow	3.52	14632	UNC93A
chr3	32953681	32957578	Normal	3.52	-37436	CCR4
chr3	121448705	121451775	Normal	3.52	18374	GOLGB1
chr20	6480000	6483587	Normal	3.52	74415	CASC20
chr18	8746549	8748886	Normal	3.52	30349	MTCL1
chr17	26360042	26362532	Normal,TNBC-ClaudinLow	3.52	-8400	NLK
chr12	114505219	114509328	LuminaB,HER2	3.52	-103097	RBM19
chr10	80261167	80263228	TNBC-ClaudinLow	3.52	235113	LINC00595
chr1	162125127	162141898	LuminaB,LuminaA	3.52	6616	MIR4654
chr7	78910439	78914462	Normal,TNBC-ClaudinLow	3.51	-169822	MAGI2-AS3
chr5	142578727	142582225	Normal	3.51	202778	NR3C1
chr4	54773985	54776158	Normal,TNBC-ClaudinLow	3.51	78378	RPL21P44
chr4	3436536	3444282	Normal,LuminaB,LuminaA	3.51	-3250	HGFAC
chr4	24138212	24142460	LuminaB	3.51	-248636	PPARGC1A
chr1	44549750	44552122	TNBC-ClaudinLow	3.51	-33585	KLF17
chrX	64853848	64857286	TNBC-Basal	3.5	-31943	MSN
chr8	129587659	129590492	Normal	3.5	-12150	LINC00824
chr6	135109660	135113111	LuminaB	3.5	159875	ALDH8A1
chr5	9336153	9340110	Normal	3.5	-173313	CTD-2201E9.1
chr5	74975467	74978046	Normal	3.5	31524	POC5
chr14	21786990	21789680	LuminaB,LuminaA,TNBC-Basal,TNBC-ClaudinLow,HER2	3.5	32200	RPGRIP1
chr11	113232315	113235800	Normal	3.5	-24455	ANKK1
chr8	32420456	32426041	Normal	3.49	17521	NRG1
chr8	20078746	20082081	Normal,TNBC-ClaudinLow	3.49	25710	ATP6V1B2
chr5	171559287	171562039	TNBC-ClaudinLow	3.49	54683	STK10
chr4	104371127	104374098	Normal	3.49	26414	LOC101929448
chr2	214989821	214993973	Normal	3.49	-284563	VWC2L
chr2	147577059	147580900	Normal,TNBC-ClaudinLow	3.49	234355	PABPC1P2
chr16	73005361	73008370	Normal	3.49	75409	ZFHX3
chr15	85871733	85878490	Normal,TNBC-ClaudinLow	3.49	-48735	AKAP13
chr10	104100206	104104939	Normal,TNBC-ClaudinLow	3.49	-51294	NFKB2
chr1	119587667	119590622	Normal	3.49	-56965	TBX15
chrX	46445282	46451145	Normal,TNBC-ClaudinLow	3.48	15092	CHST7
chr9	18541525	18546608	Normal,TNBC-ClaudinLow	3.48	-29237	MIR3152
chr8	17548469	17550755	Normal	3.48	5634	MTUS1
chr6	109543416	109547319	LuminaB	3.48	-12449	LOC100996634
chr4	26523303	26525535	Normal	3.48	-32377	CCKAR
chr22	40987600	40996706	Normal,TNBC-Basal	3.48	40570	MKL1
chr20	14810669	14812673	Normal	3.48	98493	MACROD2-AS1
chr2	169818056	169823847	LuminaB	3.48	63202	G6PC2
chr15	57624517	57627965	TNBC-ClaudinLow	3.48	14906	LINC01413
chr13	43817646	43821245	Normal,TNBC-ClaudinLow	3.48	132145	LINC00400
chr11	113242974	113245346	Normal	3.48	-14352	ANKK1
chr1	111623274	111628189	Normal,TNBC-Basal	3.48	-56517	CEPT1
chrX	12377465	12380226	Normal,TNBC-ClaudinLow	3.47	222261	FRMPD4
chr9	121370631	121372681	Normal,TNBC-ClaudinLow	3.47	760083	BRINP1
chr6	79519065	79522102	Normal	3.47	-56677	IRAK1BP1
chr6	123376851	123379467	Normal	3.47	61044	CLVS2
chr6	101740777	101745917	Normal	3.47	-103513	GRIK2
chr3	122507284	122510169	Normal	3.47	3940	HSPBAP1
chr18	57326220	57331785	Normal	3.47	35642	CCBE1
chr18	473480	476635	TNBC-ClaudinLow	3.47	25672	COLEC12
chr10	101743110	101745546	Normal	3.47	25348	DNMBP
chr9	27496244	27502697	Normal	3.46	-24841	IFNK
chr8	25164772	25167966	TNBC-ClaudinLow	3.46	-36548	MIR6876
chr21	27570991	27573626	Normal	3.46	-28862	APP
chr2	177355043	177357662	Normal	3.46	109428	MIR1246
chr2	120933388	120935866	Normal	3.46	46357	TMEM185B
chr15	93603694	93611922	TNBC-Basal	3.46	8581	RGMA
chr14	55442057	55444868	Normal,TNBC-ClaudinLow	3.46	50357	WDHD1
chr10	116627133	116631148	Normal,TNBC-ClaudinLow	3.46	47638	FAM160B1
chr8	22624243	22627306	LuminaB,LuminaA	3.45	-74959	EGR3
chr6	55760800	55765486	TNBC-ClaudinLow	3.45	-22768	BMP5
chr5	130701706	130704352	Normal	3.45	103328	CDC42SE2
chr3	16112911	16117556	TNBC-ClaudinLow	3.45	-100950	GALNT15
chr13	26035556	26039145	Normal	3.45	91142	ATP8A2
chr12	1638344	1641593	Normal,TNBC-Basal,TNBC-ClaudinLow	3.45	30312	LINC00942
chr9	89108426	89111136	Normal	3.44	-140379	ZCCHC6
chr8	29944994	29946069	TNBC-ClaudinLow	3.44	-4807	SARAF
chr6	3052929	3055336	TNBC-ClaudinLow	3.44	-22925	RIPK1
chr5	142595521	142598351	TNBC-ClaudinLow	3.44	186318	NR3C1
chr4	165123394	165127827	Normal,TNBC-Basal,TNBC-ClaudinLow	3.44	-6747	ANP32C
chr3	58256904	58259389	Normal,TNBC-ClaudinLow	3.44	-33825	RPP14
chr17	37248295	37249759	LuminaB	3.44	35756	LOC100131347
chr15	38688572	38692597	Normal,TNBC-ClaudinLow	3.44	-55743	FAM98B
chr14	52027242	52034508	Normal,LuminaB,LuminaA,TNBC-Basal,HER2	3.44	35795	FRMD6-AS2
chr13	70959557	70968001	LuminaB	3.44	-281154	KLHL1
chr11	75075895	75088158	LuminaB,LuminaA,HER2	3.44	-19151	ARRB1
chr1	85985638	85995285	Normal	3.44	53585	DDAH1
chr8	24859357	24862452	Normal	3.43	-46521	NEFL
chr4	103583145	103588324	Normal	3.43	96417	MANBA
chr3	31916753	31919790	Normal,TNBC-Basal	3.43	-104994	ZNF860
chr2	163780789	163786010	Normal	3.43	-88142	KCNH7
chr19	47262461	47266983	Normal	3.43	-15002	STRN4
chr18	59563139	59565190	Normal	3.43	-3860	RNF152
chr15	95705177	95707537	Normal	3.43	163972	LINC01197
chr11	85393140	85394612	TNBC-ClaudinLow	3.43	3444	CCDC89
chr11	36440313	36445155	Normal	3.43	20188	PRR5L
chr10	55378681	55380738	Normal	3.43	-848249	MBL2
chr10	127886413	127889176	TNBC-ClaudinLow	3.43	189333	ADAM12
chr1	14868520	14871337	TNBC-ClaudinLow	3.43	-55284	KAZN
chr6	134094513	134096831	Normal,TNBC-ClaudinLow	3.42	-46612	LINC01312
chr3	70849803	70857581	LuminaB,LuminaA	3.42	260382	FOXP1
chr16	23133423	23137698	Normal	3.42	25031	USP31
chr10	64718035	64721618	TNBC-ClaudinLow	3.42	-140899	EGR2
chr1	171870562	171872422	Normal	3.42	60875	DNM3
chr8	27137274	27141954	Normal	3.41	-23658	STMN4
chr5	57154134	57161143	Normal,LuminaB,LuminaA,TNBC-Basal,HER2	3.41	37351	LOC101928539
chr4	48361669	48364210	Normal	3.41	19327	SLAIN2
chr4	162634028	162636701	Normal	3.41	-308520	LOC101928052
chr21	36761470	36763911	Normal	3.41	190372	LOC100506403
chr17	70603930	70608161	Normal,TNBC-Basal	3.41	-17102	LINC00673
chr6	679399	683563	Normal,TNBC-ClaudinLow	3.4	11660	EXOC2
chr4	38132978	38134771	Normal	3.4	12300	TBC1D1
chr21	37293716	37298667	Normal,TNBC-ClaudinLow	3.4	80774	LOC101928269
chr21	17145741	17152219	Normal	3.4	46637	USP25
chr2	223888310	223894244	LuminaB,LuminaA	3.4	-25370	KCNE4
chr18	52634162	52637278	Normal,TNBC-ClaudinLow	3.4	-8981	CCDC68
chr17	67602141	67606474	Normal,LuminaA	3.4	14180	LINC01483
chr12	76692422	76695240	TNBC-ClaudinLow	3.4	48391	BBS10
chr12	23126473	23133556	Normal,TNBC-ClaudinLow	3.4	-198555	LOC101928441
chr1	230086842	230090014	Normal	3.4	-105107	GALNT2
chr7	55016317	55234539	Normal,TNBC-Basal,TNBC-ClaudinLow	3.39	38704	EGFR
chr7	225779	227616	TNBC-ClaudinLow	3.39	33729	FAM20C
chr4	40362916	40368409	LuminaB,LuminaA,HER2	3.39	28317	CHRNA9
chr4	167355068	167358087	Normal,TNBC-ClaudinLow	3.39	562168	TLL1
chr4	10180659	10188775	TNBC-ClaudinLow	3.39	-66144	WDR1
chr2	43742451	43749998	Normal,TNBC-Basal	3.39	76889	THADA
chr2	235581749	235590518	Normal,TNBC-ClaudinLow	3.39	-180436	ARL4C
chr2	128370914	128375088	Normal,HER2	3.39	-30437	GPR17
chr16	80639637	80658766	LuminaB,LuminaA,TNBC-ClaudinLow,HER2	3.39	-42496	LINC01227
chr15	63060815	63063636	Normal,TNBC-ClaudinLow	3.39	-53930	MIR190A
chr14	72922625	72926726	TNBC-ClaudinLow	3.39	-58852	MIR7843
chr8	32428304	32431055	Normal	3.38	-23664	NRG1
chr8	23151940	23157022	Normal,TNBC-ClaudinLow	3.38	8877	R3HCC1
chr5	60606640	60612309	Normal,TNBC-ClaudinLow	3.38	-18625	ZSWIM6
chr5	17355152	17357436	TNBC-ClaudinLow	3.38	31125	LOC401177
chr5	157808125	157814280	Normal,TNBC-ClaudinLow	3.38	25579	LOC101927697
chr4	160216100	160221840	Normal	3.38	29973	RAPGEF2
chr22	42855663	42859473	LuminaB	3.38	-29167	NFAM1
chr20	15023135	15027285	Normal,HER2	3.38	-115046	MACROD2-AS1
chr17	72187722	72192303	LuminaB,LuminaA,HER2	3.38	-9782	RPL38
chr16	80306629	80309789	Normal	3.38	-266644	DYNLRB2
chr11	104207233	104210396	Normal	3.38	-173787	PDGFD
chr1	49811225	49814393	HER2	3.38	89727	LOC101929721
chrX	64815085	64817454	Normal,TNBC-Basal,TNBC-ClaudinLow	3.37	-43968	FRMD8P1
chrX	11903648	11907919	Normal	3.37	128049	MSL3
chrX	102696218	102699044	Normal	3.37	65523	NGFRAP1
chr8	103625682	103631239	LuminaB,LuminaA,TNBC-Basal,HER2	3.37	37732	KLF10
chr6	152081021	152087842	Normal,LuminaB,LuminaA	3.37	-42376	ESR1
chr3	29293148	29295749	Normal	3.37	27982	RBMS3-AS3
chr20	51393603	51404617	HER2	3.37	161734	LINC01524
chr20	23249763	23251772	TNBC-ClaudinLow	3.37	-80605	NXT1
chr17	81120608	81124530	LuminaB,LuminaA	3.37	-52096	FLJ43681
chrX	16756007	16759960	LuminaB,LuminaA	3.36	20277	SYAP1
chr9	72511898	72516335	Normal,TNBC-Basal,TNBC-ClaudinLow	3.36	78386	C9orf135
chr5	138204929	138208311	Normal	3.36	-4298	CTNNA1
chr4	32173008	32177926	Normal	3.36	176467	LOC102723828
chr3	53032026	53034446	Normal,TNBC-Basal	3.36	46853	SFMBT1
chr18	53316833	53319831	Normal	3.36	-15108	TCF4
chr12	89584648	89587790	LuminaB,HER2	3.36	160417	DUSP6
chr11	82688610	82693144	Normal,TNBC-ClaudinLow	3.36	54734	RAB30
chr3	41548591	41550752	Normal	3.35	308730	CTNNB1
chr2	11232345	11274669	LuminaB	3.35	18795	FLJ33534
chr17	30863012	30865478	TNBC-ClaudinLow	3.35	50141	CDK5R1
chr15	57357971	57361026	Normal	3.35	148666	TCF12
chr1	8599348	8602456	Normal	3.35	116198	LOC102724552
chr1	28388554	28394883	Normal,TNBC-ClaudinLow	3.35	23430	EYA3
chr1	165862966	165874646	Normal,TNBC-ClaudinLow	3.35	-8351	MIR3658
chr6	169445764	169448118	Normal	3.34	135894	LOC101929504
chr5	126272857	126275406	TNBC-ClaudinLow	3.34	92369	MARCH3
chr3	63952178	63968184	Normal,TNBC-ClaudinLow	3.34	6762	ATXN7
chr3	159568895	159574819	Normal,TNBC-Basal,TNBC-ClaudinLow	3.34	14208	SCHIP1
chr13	36905889	36908490	Normal,TNBC-ClaudinLow	3.34	-13378	SPG20-AS1
chr1	18805164	18817791	LuminaB,LuminaA,HER2	3.34	4054	KLHDC7A
chr1	156229743	156235930	Normal	3.34	-14928	PAQR6
chr4	181747772	181750093	Normal	3.33	331370	LINC00290
chr3	33432547	33436641	Normal	3.33	47276	UBP1
chr19	8149953	8151956	TNBC-ClaudinLow	3.33	33309	CCL25
chr18	59268460	59275904	Normal,TNBC-ClaudinLow	3.33	114408	CDH20
chr17	26762838	26765029	TNBC-ClaudinLow	3.33	-30703	SLC46A1
chr14	29704717	29708047	TNBC-ClaudinLow	3.33	464473	LINC01551
chr14	105239445	105242723	LuminaB,LuminaA	3.33	18854	AKT1
chr1	191096036	191127626	LuminaB,LuminaA	3.33	517812	LOC440704
chr8	118904176	118935810	Normal,HER2	3.32	204065	EXT1
chr7	22599174	22631029	Normal,TNBC-Basal,TNBC-ClaudinLow	3.32	12146	LOC100506178
chr6	143606324	143609072	Normal	3.32	156116	ADAT2
chr4	20839872	20843628	Normal,TNBC-Basal,TNBC-ClaudinLow	3.32	10541	KCNIP4
chr4	177840168	177844652	Normal,TNBC-ClaudinLow	3.32	-128511	VEGFC
chr4	162682626	162685146	Normal	3.32	-259998	LOC101928052
chr3	122368961	122371916	LuminaB,LuminaA	3.32	-29233	PARP14
chr2	229405367	229414158	Normal,TNBC-ClaudinLow	3.32	-363401	SPHKAP
chr18	33931280	33936730	Normal,TNBC-ClaudinLow	3.32	56347	FHOD3
chr12	66112683	66115295	Normal	3.32	-77837	LOC100507065
chr12	116988939	116991173	TNBC-ClaudinLow	3.32	-7129	MAP1LC3B2
chr1	203283371	203300255	LuminaB,LuminaA	3.32	17150	BTG2
chr4	166551377	166553831	Normal	3.31	-53186	LINC01179
chr3	52070607	52076394	Normal,TNBC-Basal	3.31	16961	DUSP7
chr20	18243265	18246031	Normal	3.31	-24278	ZNF133
chr2	19236468	19240472	Normal,TNBC-ClaudinLow	3.31	-309719	MIR4757
chr2	164517415	164526628	Normal,TNBC-ClaudinLow	3.31	70492	FIGN
chr2	144154619	144158059	Normal	3.31	269441	ARHGAP15
chr13	40603930	40606951	Normal	3.31	-150505	LINC00332
chr11	104451235	104453493	Normal	3.31	27666	LOC102723895
chr10	78140714	78144271	Normal	3.31	-505309	KCNMA1-AS1
chr8	29488817	29496457	Normal,TNBC-ClaudinLow	3.3	112988	LINC00589
chr3	57643837	57645787	Normal	3.3	34004	DENND6A
chr3	178815430	178817335	Normal	3.3	-26726	ZMAT3
chr17	5682637	5685119	Normal	3.3	8325	LOC339166
chr16	67088752	67092044	Normal	3.3	27349	CBFB
chr11	12859135	12864732	Normal	3.3	149162	LINC00958
chr1	53039194	53041793	Normal	3.3	-21731	ZCCHC11
chr9	134915792	134920009	Normal,TNBC-ClaudinLow	3.29	37374	MED27
chr7	125063731	125065908	Normal	3.29	-160474	LOC101928254
chr7	116001694	116005048	Normal	3.29	-136283	CAV2
chr4	186602489	186604619	Normal	3.29	-25431	SORBS2
chr4	10129791	10132480	Normal,TNBC-ClaudinLow	3.29	-12562	WDR1
chr3	71736273	71741183	Normal	3.29	35798	EIF4E3
chr22	30237452	30240405	Normal	3.29	-4635	ASCC2
chr20	44238612	44241343	Normal	3.29	-18407	WFDC10A
chr2	144858850	144861298	Normal	3.29	109072	GTDC1
chr15	44378507	44381644	Normal,TNBC-ClaudinLow	3.29	106569	FRMD5
chr15	102214046	102217767	Normal,TNBC-ClaudinLow	3.29	-23312	TM2D3
chr5	79269895	79271972	Normal	3.28	16155	MTX3
chr3	107002061	107004846	Normal	3.28	43915	LINC00883
chr3	106982520	106985316	Normal	3.28	24380	LINC00883
chr17	27964136	27975995	Normal	3.28	-21624	CORO6
chr15	53902742	53905142	TNBC-ClaudinLow	3.28	-70642	WDR72
chr13	75440941	75448197	Normal	3.28	317590	LINC00347
chr1	238809006	238818893	Normal,TNBC-ClaudinLow	3.28	-164632	LINC01139
chrX	85393714	85395650	Normal	3.27	-8772	DACH2
chr8	29229656	29233026	Normal,TNBC-ClaudinLow	3.27	-23074	DUSP4
chr4	151055371	151059283	TNBC-ClaudinLow	3.27	57902	DCLK2
chr2	101357903	101360270	Normal,TNBC-ClaudinLow	3.27	-77526	NPAS2
chr15	29260118	29262610	TNBC-ClaudinLow	3.27	47525	APBA2
chr13	97895121	97904084	Normal,TNBC-Basal	3.27	25053	MBNL2
chr13	40958650	40960842	Normal	3.27	95397	LINC00598
chr12	67927124	67930096	Normal	3.27	14749	LOC100507175
chr11	47527681	47538710	Normal,TNBC-Basal,TNBC-ClaudinLow	3.27	12345	CELF1
chr10	121444722	121448034	Normal,TNBC-ClaudinLow	3.27	35497	BAG3
chr10	116450384	116455251	TNBC-ClaudinLow	3.27	-8403	ABLIM1
chr1	228659362	228662214	TNBC-ClaudinLow	3.27	11014	MIR4666A
chr1	227244776	227247753	Normal	3.27	118327	ADCK3
chrX	80019771	80022216	Normal,TNBC-ClaudinLow	3.26	44240	BRWD3
chr8	16689210	16690546	TNBC-ClaudinLow	3.26	169796	FGF20
chr5	121485804	121492634	Normal	3.26	-6651	LOC100505841
chr3	182833552	182834677	LuminaB	3.26	-16739	MCCC1
chr21	39158096	39161500	Normal,TNBC-ClaudinLow	3.26	128943	KCNJ6
chr16	77867028	77868923	TNBC-ClaudinLow	3.26	45493	VAT1L
chr13	21386721	21391381	Normal,TNBC-ClaudinLow	3.26	-40994	N6AMT2
chr11	7912600	7915833	Normal,TNBC-ClaudinLow	3.26	13286	LOC283299
chr11	19399827	19403466	Normal,TNBC-ClaudinLow	3.26	29376	NAV2
chrX	104807357	104809792	Normal	3.25	-257961	NRK
chr20	6498708	6501796	Normal	3.25	92874	CASC20
chr2	7964573	7967490	Normal,TNBC-Basal	3.25	73755	LOC101929551
chr17	29600018	29603004	Normal	3.25	22869	OMG
chr13	64827503	64832507	LuminaB	3.25	-517854	LINC00395
chr11	74755317	74759397	TNBC-ClaudinLow	3.25	43401	OR2AT4
chr10	37433767	37444358	LuminaB	3.25	24278	ANKRD30A
chr1	228855816	228858706	LuminaB,LuminaA,HER2	3.25	-13562	RHOU
chr7	140305986	140312805	TNBC-ClaudinLow	3.24	-7053	DENND2A
chr7	137221722	137225539	Normal,TNBC-ClaudinLow	3.24	-195084	PTN
chr6	38272554	38278404	LuminaB	3.24	288364	BTBD9
chr6	144664239	144666320	Normal	3.24	52407	UTRN
chr6	135854909	135860699	Normal,TNBC-ClaudinLow	3.24	38866	LINC00271
chr5	55306617	55309471	TNBC-ClaudinLow	3.24	17050	FLJ31104
chr4	85493587	85496275	Normal	3.24	-9125	CDS1
chr2	108345806	108348823	TNBC-ClaudinLow	3.24	-23253	GACAT1
chr18	33014885	33019262	Normal	3.24	-59772	ZNF396
chr18	12628352	12631509	Normal,TNBC-Basal,TNBC-ClaudinLow	3.24	26801	SPIRE1
chr16	72526756	72529387	Normal	3.24	170837	LOC101927957
chr14	87139021	87141164	Normal	3.24	-232029	LOC283585
chrX	128626753	128631710	TNBC-ClaudinLow	3.23	28251	SMARCA1
chr6	41995182	41999708	TNBC-ClaudinLow	3.23	19187	CCND3
chr6	169826833	169829453	TNBC-ClaudinLow	3.23	-173934	THBS2
chr6	132383382	132386322	Normal	3.23	-70265	LINC01013
chr4	78062282	78070282	Normal,LuminaB,LuminaA,HER2	3.23	-12074	CCNG2
chr3	88760798	88764085	Normal	3.23	-394232	EPHA3
chr21	43069999	43075465	Normal,TNBC-Basal,HER2	3.23	-26729	LINC00111
chr2	98949348	98952327	Normal,TNBC-ClaudinLow	3.23	-11780	CNGA3
chr2	206563727	206567765	Normal,TNBC-ClaudinLow	3.23	18523	NRP2
chr17	44132888	44136404	Normal	3.23	58031	STH
chr11	8670300	8672108	Normal,TNBC-ClaudinLow	3.23	9179	TRIM66
chr10	120629079	120634545	Normal,TNBC-ClaudinLow	3.23	-117054	CACUL1
chrX	13862334	13865208	Normal	3.22	-28457	GPM6B
chr8	60374525	60376379	Normal	3.22	-343685	TOX
chr8	410396	413512	Normal,TNBC-ClaudinLow	3.22	55147	FBXO25
chr7	79182452	79184420	TNBC-ClaudinLow	3.22	100161	MAGI2-AS3
chr6	20809957	20813309	Normal,TNBC-Basal,TNBC-ClaudinLow	3.22	276946	CDKAL1
chr5	95949108	95953441	Normal,TNBC-ClaudinLow	3.22	-46466	CAST
chr4	73722908	73725502	TNBC-ClaudinLow	3.22	211271	COX18
chr2	26850679	26861860	LuminaB	3.22	7942	CIB4
chr2	181900526	181903925	Normal	3.22	56375	UBE2E3
chr15	61972295	61977129	LuminaB	3.22	377952	VPS13C
chr1	198135968	198140657	Normal	3.22	12205	NEK7
chr9	36073972	36075822	Normal	3.21	37988	RECK
chr4	4216869	4219595	Normal,TNBC-ClaudinLow	3.21	10389	OTOP1
chr4	103059314	103062606	Normal	3.21	184509	SLC39A8
chr17	5418600	5420827	Normal,TNBC-ClaudinLow	3.21	-15394	LOC728392
chr10	73727688	73743528	Normal,TNBC-Basal,TNBC-ClaudinLow	3.21	11489	CHST3
chrX	41349782	41352034	Normal,TNBC-Basal,TNBC-ClaudinLow	3.2	44196	NYX
chr8	17204955	17208619	TNBC-ClaudinLow	3.2	64253	MTMR7
chr7	22690130	22693263	TNBC-ClaudinLow	3.2	13456	LOC401312
chr7	104611673	104615739	Normal	3.2	17906	LINC01004
chr5	136655272	136657371	Normal	3.2	178697	SPOCK1
chr3	188343480	188347905	Normal	3.2	-59238	LPP-AS1
chr21	19292824	19295465	Normal	3.2	4488	CHODL
chr20	4070477	4073110	TNBC-ClaudinLow	3.2	-57632	SMOX
chr15	31314789	31317926	Normal,TNBC-ClaudinLow	3.2	-32550	MTMR10
chr14	45666932	45669563	Normal	3.2	54358	MIS18BP1
chr7	148480449	148482593	Normal	3.19	85589	CUL1
chr6	107428541	107430922	TNBC-ClaudinLow	3.19	5905	BEND3
chr22	40871674	40884797	Normal,TNBC-Basal	3.19	-18791	MKL1
chr2	237775139	237786902	Normal,LuminaB,TNBC-ClaudinLow,HER2	3.19	-213063	COPS8
chr11	111399136	111404089	Normal,TNBC-ClaudinLow	3.19	-9620	LAYN
chr8	119498307	119508045	HER2	3.18	-130063	SAMD12-AS1
chr7	18459171	18462397	Normal	3.18	-74584	HDAC9
chr7	139130109	139133492	LuminaB,LuminaA,HER2	3.18	-19528	LOC100129148
chr5	71009073	71012908	LuminaB,LuminaA	3.18	-3999	CARTPT
chr2	151127805	151130091	Normal	3.18	215261	RND3
chr2	145914489	145917110	Normal	3.18	490266	TEX41
chr18	46846902	46849776	Normal	3.18	138740	DYM
chr12	102311488	102314593	LuminaB	3.18	41936	DRAM1
chr10	81912507	81916752	Normal	3.18	22372	PLAC9
chr1	169491469	169501664	LuminaB,LuminaA,TNBC-Basal,HER2	3.18	-41358	SLC19A2
chr16	85748632	85760699	LuminaB,LuminaA,TNBC-Basal,HER2	3.17	20641	MIR1910
chr14	68435908	68440843	Normal,LuminaB,LuminaA,TNBC-Basal,HER2	3.17	151880	RAD51B
chr13	34510998	34516589	Normal	3.17	121588	RFC3
chr12	113578667	113581786	TNBC-Basal	3.17	-6182	RASAL1
chr1	59478092	59483446	Normal,TNBC-Basal,TNBC-ClaudinLow	3.17	-5378	LINC01358
chr1	36472300	36475437	Normal,TNBC-ClaudinLow	3.17	-75807	TEKT2
chr1	119488892	119494482	TNBC-ClaudinLow	3.17	40492	TBX15
chr8	80779242	80796430	HER2	3.16	-3864	LOC101927040
chr6	58522647	58526388	Normal	3.16	-236793	GUSBP4
chr3	11430787	11436402	Normal	3.16	119585	ATG7
chr2	175017949	175020606	Normal	3.16	94088	OLA1
chr2	169380070	169389603	Normal	3.16	-54616	MIR4774
chr12	127790231	127792626	Normal	3.16	33189	LOC101927616
chr11	64139435	64141665	TNBC-Basal,TNBC-ClaudinLow,HER2	3.16	4477	MIR1237
chr11	19773097	19777150	HER2	3.16	6506	MIR4694
chr11	130453248	130456748	Normal	3.16	-81631	MIR8052
chr1	234724031	234726270	Normal	3.16	20121	IRF2BP2
chr1	231628372	231630703	TNBC-ClaudinLow	3.16	-17266	SNRPD2P2
chr9	3918197	3922081	HER2	3.15	21494	GLIS3-AS1
chr4	6942109	6947359	Normal,TNBC-ClaudinLow	3.15	33240	TBC1D14
chr4	147175629	147178411	TNBC-ClaudinLow	3.15	80186	LSM6
chr3	12574973	12577059	TNBC-ClaudinLow	3.15	10947	MKRN2OS
chr16	57903635	57906803	Normal,TNBC-Basal,TNBC-ClaudinLow	3.15	60671	LOC388282
chr15	34973441	34977169	Normal,TNBC-ClaudinLow	3.15	71477	GJD2
chr14	75113740	75133167	Normal	3.15	-44419	LTBP2
chr13	107164228	107169314	Normal	3.15	20617	EFNB2
chr12	104656145	104659130	Normal	3.15	-22822	TXNRD1
chr11	64650415	64654278	TNBC-ClaudinLow	3.15	-5161	EHD1
chr11	129505774	129515438	Normal,TNBC-Basal,TNBC-ClaudinLow	3.15	-23442	LINC01395
chr1	62890615	62893594	TNBC-Basal	3.15	-9870	USP1
chr1	236269000	236271181	TNBC-ClaudinLow	3.15	-35741	GPR137B
chr6	161512430	161514710	Normal	3.14	69444	AGPAT4-IT1
chr5	78100774	78104072	Normal,TNBC-ClaudinLow	3.14	-157775	LHFPL2
chr5	138978831	138981625	Normal	3.14	39478	UBE2D2
chr4	129235743	129238665	Normal	3.14	-27220	PGRMC2
chr22	45621048	45623594	Normal	3.14	-13974	KIAA0930
chr15	82423820	82426459	Normal	3.14	44205	LOC101929690
chr11	132473697	132475054	TNBC-ClaudinLow	3.14	320180	NTM-IT
chr7	92345607	92349018	Normal,TNBC-Basal	3.13	115919	CDK6
chr7	151144823	151146485	TNBC-ClaudinLow	3.13	-8555	CRYGN
chr5	134938115	134942864	LuminaB	3.13	-25520	CXCL14
chr4	109387293	109389868	Normal	3.13	153033	RPL34-AS1
chr4	103456006	103459814	Normal	3.13	35425	NFKB1
chr20	14367472	14369805	Normal	3.13	-50325	FLRT3
chr2	46169941	46174794	TNBC-ClaudinLow	3.13	293325	PRKCE
chr2	217963477	217973075	Normal,TNBC-ClaudinLow	3.13	-243494	TNP1
chr17	20091730	20095804	Normal	3.13	34461	SPECC1
chr16	47537710	47539463	Normal	3.13	43377	PHKB
chr16	23680321	23682713	Normal	3.13	-8683	PLK1
chr10	81075820	81084724	Normal,TNBC-ClaudinLow	3.13	-26947	PPIF
chrX	149200586	149210701	LuminaB,TNBC-ClaudinLow	3.12	98878	LINC00894
chr9	113702739	113705659	Normal	3.12	96166	LPAR1
chr8	37913232	37917268	Normal	3.12	27231	EIF4EBP1
chr8	16435214	16437321	Normal,TNBC-ClaudinLow	3.12	-385967	MSR1
chr4	98575461	98578499	Normal	3.12	288904	STPG2-AS1
chr3	178743877	178746991	Normal	3.12	44222	ZMAT3
chr19	4041392	4045011	LuminaB,LuminaA,TNBC-Basal,HER2	3.12	23615	ZBTB7A
chr18	27756133	27758892	Normal	3.12	-121363	MIR302F
chr10	37466824	37468020	LuminaB	3.12	52638	ANKRD30A
chr1	160917617	160924700	Normal	3.12	3431	ITLN2
chr7	129514286	129520216	Normal	3.11	75532	UBE2H
chr5	76253496	76256548	TNBC-ClaudinLow	3.11	6343	CRHBP
chr5	55454474	55456438	TNBC-ClaudinLow	3.11	73730	ANKRD55
chr5	49718478	49720647	Normal	3.11	17672	EMB
chr4	168202989	168204870	Normal	3.11	-48188	SPOCK3
chr20	4930526	4932995	Normal,TNBC-Basal	3.11	50385	SLC23A2
chr2	235781519	235783417	TNBC-ClaudinLow	3.11	-78159	SH3BP4
chr2	122228644	122235435	Normal	3.11	-56416	RNU4ATAC
chr16	89901027	89906830	LuminaB,LuminaA,TNBC-Basal,HER2	3.11	9022	SPIRE2
chr16	12822060	12825010	Normal	3.11	9358	MIR4718
chr14	103978343	103980468	Normal	3.11	9791	CKB
chr12	1222488	1226932	Normal,TNBC-Basal	3.11	87797	ERC1
chr7	3474884	3480614	Normal,TNBC-ClaudinLow	3.1	136670	SDK1
chr7	3253176	3258572	LuminaB,LuminaA	3.1	-57668	LOC100129603
chr6	12804161	12806396	TNBC-ClaudinLow	3.1	88242	PHACTR1
chr4	182983725	182984421	Normal	3.1	81595	LOC90768
chr4	101902165	101908319	Normal	3.1	256787	MIR8066
chr2	227766445	227770163	Normal,TNBC-ClaudinLow	3.1	67634	RHBDD1
chr2	204486424	204489497	TNBC-ClaudinLow	3.1	-83237	CD28
chr2	139754020	139757801	TNBC-ClaudinLow	3.1	101017	YY1P2
chr17	67042765	67044907	Normal	3.1	13300	ABCA9
chr15	51482681	51485322	Normal	3.1	-50385	MIR4713
chr12	28240702	28243723	Normal	3.1	-117296	PTHLH
chr12	22433845	22441959	Normal,TNBC-ClaudinLow	3.1	49746	ST8SIA1
chr12	120713947	120715541	TNBC-ClaudinLow	3.1	-11170	PXN
chr4	61476167	61479795	Normal	3.09	-884857	LPHN3
chr4	5166506	5169046	TNBC-ClaudinLow	3.09	114250	STK32B
chr4	22191431	22194837	TNBC-ClaudinLow	3.09	148155	LOC100505912
chr3	71599407	71602014	Normal	3.09	-8002	FOXP1
chr18	73842444	73844296	Normal	3.09	8418	LOC339298
chr18	56025498	56027888	Normal	3.09	-91612	MIR122
chr15	86790420	86791695	Normal	3.09	69142	AGBL1-AS1
chr14	61490634	61494136	Normal,TNBC-ClaudinLow	3.09	44421	SLC38A6
chr10	62204439	62208492	Normal,TNBC-Basal,TNBC-ClaudinLow,HER2	3.09	-56831	ANK3
chr7	7810747	7813350	Normal	3.08	-53810	RPA3
chr7	40847070	40849242	Normal	3.08	171381	LINC01450
chr5	110865216	110867094	Normal,TNBC-ClaudinLow	3.08	-17998	STARD4
chr4	39856470	39858704	TNBC-ClaudinLow	3.08	121989	PDS5A
chr2	23990068	23992171	Normal	3.08	158865	ATAD2B
chr2	238170071	238174539	Normal,TNBC-ClaudinLow	3.08	150545	COL6A3
chr17	11991876	11994945	Normal,TNBC-ClaudinLow	3.08	8195	MIR744
chr16	75116592	75135108	LuminaB,LuminaA,TNBC-Basal,HER2	3.08	24820	LDHD
chr13	32322615	32326445	Normal,TNBC-ClaudinLow	3.08	10852	RXFP2
chr12	14391074	14394976	LuminaB,LuminaA,TNBC-Basal,HER2	3.08	-125540	ATF7IP
chr10	133814013	133815702	LuminaA	3.08	-19422	BNIP3
chr5	141579530	141583100	TNBC-ClaudinLow	3.07	92992	NDFIP1
chr5	102057120	102060240	Normal,TNBC-ClaudinLow	3.07	-51512	LINC00491
chr4	126187425	126189649	Normal	3.07	-49029	FAT4
chr18	13796053	13799812	Normal,TNBC-Basal,TNBC-ClaudinLow	3.07	-27610	MC5R
chr15	40168731	40171944	Normal,TNBC-ClaudinLow	3.07	42756	GPR176
chr14	64519753	64521916	Normal,TNBC-ClaudinLow	3.07	-160024	SYNE2
chr10	21388083	21391633	Normal	3.07	45630	C10orf113
chr1	206683794	206689649	Normal,TNBC-Basal,TNBC-ClaudinLow	3.07	5859	RASSF5
chr8	94077085	94083594	LuminaB,LuminaA	3.06	38361	MIR8084
chr6	142871494	142874060	Normal	3.06	86196	LOC153910
chr6	101985950	101989460	Normal	3.06	140845	GRIK2
chr18	56580081	56582725	Normal	3.06	51343	ZNF532
chr17	74546154	74548781	Normal,LuminaA	3.06	-6378	SNHG16
chr15	57440257	57443220	Normal	3.06	-69916	TCF12
chr13	33821722	33841529	Normal	3.06	-20065	STARD13-AS
chr1	76488152	76491401	Normal	3.06	12768	LOC101927342
chr1	178707419	178709728	Normal	3.06	14292	RALGPS2
chrX	71577291	71579703	Normal,TNBC-ClaudinLow	3.05	-51460	CITED1
chrX	16202311	16206584	Normal,TNBC-ClaudinLow	3.05	18844	MAGEB17
chr8	19027637	19030164	Normal,TNBC-ClaudinLow	3.05	74132	LOC100128993
chr6	41455466	41457579	TNBC-ClaudinLow	3.05	-13659	LINC01276
chr5	9715100	9718290	Normal	3.05	-86232	TAS2R1
chr5	58812287	58815863	Normal	3.05	68249	PDE4D
chr4	102850754	102857164	LuminaB,LuminaA	3.05	118977	BANK1
chr2	10671834	10676275	TNBC-ClaudinLow	3.05	84201	LOC101929715
chr19	43303422	43305389	Normal,TNBC-ClaudinLow	3.05	-21609	LOC100289650
chr13	52129727	52133746	Normal,TNBC-ClaudinLow	3.05	5012	MIR4703
chr13	102049756	102055483	Normal,TNBC-ClaudinLow	3.05	16194	NALCN
chr11	108740018	108745820	Normal,TNBC-ClaudinLow	3.05	207168	DDX10
chrX	80513482	80519747	Normal,TNBC-Basal	3.04	-59173	HMGN5
chr21	39806238	39808284	Normal	3.04	63167	ERG
chr2	227110773	227114293	Normal	3.04	105024	LOC646736
chr2	191460933	191464821	Normal	3.04	-50970	NAB1
chr18	74451167	74453919	Normal	3.04	50558	LOC400661
chr18	61001955	61005053	Normal,TNBC-ClaudinLow	3.04	-16891	BCL2
chr16	76965542	76967600	Normal	3.04	63739	MIR4719
chr12	106483712	106486110	Normal	3.04	48900	NUAK1
chr11	104442884	104445389	Normal	3.04	35894	LOC102723895
chrX	81980128	81985348	Normal,TNBC-ClaudinLow	3.03	-780530	POU3F4
chrX	147959069	147962108	Normal,TNBC-ClaudinLow	3.03	159974	AFF2
chr7	66489566	66491738	Normal,TNBC-ClaudinLow	3.03	28861	TYW1
chr7	133119829	133121893	Normal	3.03	145227	MIR6133
chr5	92520987	92523219	Normal	3.03	384946	NR2F1-AS1
chr5	132117168	132118951	Normal,TNBC-ClaudinLow	3.03	-4498	SEPT8
chr4	127819456	127822172	Normal	3.03	-733272	INTU
chr17	78755191	78758180	TNBC-ClaudinLow	3.03	22747	LOC101928855
chr13	102171944	102174628	Normal,TNBC-ClaudinLow	3.03	30984	ITGBL1
chr10	92183839	92185784	Normal	3.03	115751	LOC101926942
chr1	166157901	166159630	TNBC-ClaudinLow	3.03	-22807	FAM78B
chr7	98150705	98153770	LuminaB	3.02	-94359	NPTX2
chr7	24780488	24782915	Normal,TNBC-ClaudinLow	3.02	15382	DFNA5
chr7	134603271	134606657	Normal	3.02	28814	CALD1
chr5	151274613	151278647	Normal,TNBC-ClaudinLow	3.02	27767	GLRA1
chr3	184290145	184301849	TNBC-Basal	3.02	16411	EPHB3
chr22	30420021	30426421	TNBC-Basal	3.02	20184	MIR6818
chr15	87573917	87575995	Normal	3.02	-545203	LINC00052
chr15	39948580	39951213	Normal,TNBC-ClaudinLow	3.02	76617	THBS1
chr13	69451616	69455520	LuminaB	3.02	5889	LINC00550
chr12	78888291	78889403	Normal	3.02	-368925	SYT1
chr11	115605751	115608184	LuminaB,HER2	3.02	23951	LINC00900
chr9	132266560	132272076	TNBC-ClaudinLow	3.01	18380	LINC00963
chr8	2049007	2050380	TNBC-ClaudinLow	3.01	25025	MIR7160
chr7	44125960	44129528	Normal,TNBC-ClaudinLow	3.01	-5605	POLM
chr4	34171377	34174343	TNBC-ClaudinLow	3.01	-131345	LOC101928622
chr4	189307278	189309665	Normal	3.01	-68260	LINC01060
chr4	123813991	123821703	Normal,TNBC-Basal,TNBC-ClaudinLow	3.01	25914	NUDT6
chr3	142216178	142221577	Normal	3.01	-51973	XRN1
chr22	41022776	41025347	Normal	3.01	8662	MKL1
chr20	14386015	14389180	Normal	3.01	-69284	FLRT3
chr2	29327727	29355144	Normal,TNBC-Basal,TNBC-ClaudinLow,HER2	3.01	3144	CLIP4
chr17	35213030	35217547	Normal,TNBC-Basal	3.01	-79483	LHX1
chr12	130091927	130093358	TNBC-ClaudinLow	3.01	295570	TMEM132D
chr12	118544143	118547023	LuminaB	3.01	-3773	VSIG10
chr11	65885012	65889006	Normal,TNBC-ClaudinLow	3.01	49186	PACS1
chr5	56783234	56785682	Normal,TNBC-ClaudinLow	3	-5822	ACTBL2
chr3	99280581	99284745	Normal,TNBC-ClaudinLow	3	-74776	COL8A1
chr22	23265157	23271710	LuminaB	3	38474	IGLL5
chr13	111683167	111685293	TNBC-ClaudinLow	3	-63954	LINC00368
chr13	106293964	106295847	TNBC-ClaudinLow	3	-64273	LINC00343
chr12	25946717	25948703	Normal,TNBC-ClaudinLow	3	79302	MIR4302
chr1	33260546	33268016	Normal	3	-18761	S100PBP
chr1	167423450	167425885	Normal,LuminaB,LuminaA,TNBC-Basal,TNBC-ClaudinLow	3	63180	CD247
chr9	114627973	114630938	Normal,TNBC-ClaudinLow	2.99	-29750	UGCG
chr8	79436429	79446050	Normal,LuminaB	2.99	12904	PKIA
chr8	71468090	71472447	Normal	2.99	50426	TRAM1
chr6	134125015	134126717	TNBC-ClaudinLow	2.99	-16418	LINC01312
chr4	8515968	8519166	TNBC-ClaudinLow	2.99	-64396	GPR78
chr4	58001705	58007563	Normal,TNBC-ClaudinLow	2.99	-28083	IGFBP7
chr4	27049635	27054666	LuminaB	2.99	-166950	LOC101929199
chr2	191409456	191411216	Normal,TNBC-Basal	2.99	-10868	TMEM194B
chr2	148111946	148114044	TNBC-Basal	2.99	-489090	ACVR2A
chr19	43630502	43632634	Normal	2.99	-44675	PSG2
chr18	70673678	70675986	Normal	2.99	-140022	NETO1
chr13	41162195	41165621	Normal	2.99	76826	FOXO1
chr12	116735453	116738763	LuminaB,LuminaA	2.99	-22117	MED13L
chr12	1061609	1064313	TNBC-ClaudinLow	2.99	-4073	RAD52
chr11	110198556	110200120	TNBC-Basal	2.99	-31901	RDX
chr11	100678352	100682132	TNBC-ClaudinLow	2.99	121836	ARHGAP42
chr1	38685923	38689863	Normal	2.99	-7454	LINC01343
chr8	17563907	17566522	Normal,TNBC-ClaudinLow	2.98	-9968	MTUS1
chr3	11455754	11458439	Normal	2.98	143087	ATG7
chr3	111430439	111432364	Normal	2.98	-19925	PHLDB2
chr22	40671786	40674018	Normal,TNBC-Basal,TNBC-ClaudinLow	2.98	-69601	ADSL
chr2	28174837	28187801	Normal,TNBC-Basal,TNBC-ClaudinLow	2.98	-37914	MIR4263
chr2	230207454	230210363	Normal	2.98	-72851	PID1
chr19	21182224	21183724	LuminaB,LuminaA,TNBC-Basal	2.98	-20451	ZNF430
chr17	65524287	65526106	TNBC-ClaudinLow	2.98	151800	PITPNC1
chr12	64852342	64854282	Normal	2.98	7473	TBK1
chr10	35031601	35034117	Normal	2.98	71394	PARD3
chr9	75047811	75050199	Normal,TNBC-Basal,TNBC-ClaudinLow	2.97	-68842	ZFAND5
chr7	92323332	92329444	Normal,TNBC-Basal,TNBC-ClaudinLow	2.97	-106680	FAM133B
chr5	59080444	59091025	Normal,TNBC-ClaudinLow	2.97	-21296	PDE4D
chr4	74687370	74689762	Normal	2.97	-13706	CXCL6
chr4	39503011	39504841	Normal	2.97	22052	LOC401127
chr21	17933764	17938562	Normal,TNBC-Basal,TNBC-ClaudinLow,HER2	2.97	24016	MIRLET7C
chr19	43390931	43395450	Normal,TNBC-ClaudinLow	2.97	-9319	PSG1
chr15	62694163	62696730	TNBC-ClaudinLow	2.97	60219	MIR6085
chr11	13093921	13100459	Normal,TNBC-ClaudinLow	2.97	66221	RASSF10
chr10	106018596	106022114	Normal,TNBC-ClaudinLow	2.97	5888	GSTO1
chrX	65294102	65295810	TNBC-ClaudinLow	2.96	-34989	VSIG4
chr6	140062999	140066834	Normal,TNBC-ClaudinLow	2.96	-27293	LOC100132735
chr4	151047199	151049455	TNBC-ClaudinLow	2.96	48902	DCLK2
chr3	37204071	37205905	Normal	2.96	11108	LRRFIP2
chr21	16612069	16617070	Normal	2.96	-177443	NRIP1
chr11	29548314	29549745	Normal,TNBC-ClaudinLow	2.96	489548	KCNA4
chr8	22507288	22510602	Normal,TNBC-Basal	2.95	-9223	BIN3-IT1
chr7	90038701	90042800	HER2	2.95	8103	CLDN12
chr4	152233306	152238688	Normal,TNBC-Basal,TNBC-ClaudinLow,HER2	2.95	37673	PRSS48
chr3	100672690	100675157	Normal	2.95	38411	ABI3BP
chr2	216461591	216469595	Normal	2.95	147164	LOC102724849
chr2	186446071	186450138	Normal,TNBC-ClaudinLow,HER2	2.95	-155250	FSIP2
chr2	142317293	142325369	LuminaB,LuminaA	2.95	567939	LRP1B
chr19	46929261	46930443	TNBC-ClaudinLow	2.95	-12933	CCDC8
chr18	20881566	20885535	Normal,TNBC-ClaudinLow	2.95	134375	TMEM241
chr16	53775469	53782199	Normal,TNBC-Basal	2.95	40960	FTO
chr15	52997576	52999746	Normal	2.95	-27830	FAM214A
chr15	32991216	32995176	Normal,TNBC-ClaudinLow	2.95	-17008	GREM1
chr12	96815586	96825974	Normal,TNBC-ClaudinLow	2.95	-26414	CDK17
chr12	130041579	130043622	TNBC-ClaudinLow	2.95	345612	TMEM132D
chr1	40071001	40073219	TNBC-ClaudinLow	2.95	-29589	PABPC4
chr1	189588099	189590080	Normal	2.95	857670	BRINP3
chrX	119637599	119639684	Normal	2.94	-35437	LAMP2
chr9	37920391	37931192	Normal,TNBC-ClaudinLow	2.94	-21441	SLC25A51
chr8	128436988	128443546	Normal,HER2	2.94	12411	POU5F1B
chr7	106248607	106251169	Normal,TNBC-ClaudinLow	2.94	51746	CCDC71L
chr3	69469140	69473229	Normal	2.94	-35729	FRMD4B
chr17	70058605	70062358	TNBC-Basal	2.94	-6606	LOC102723517
chr16	89929338	89931801	Normal	2.94	-9424	TCF25
chr13	43840958	43845540	Normal,TNBC-ClaudinLow	2.94	155949	LINC00400
chr12	130015676	130016908	TNBC-ClaudinLow	2.94	323147	LOC101927735
chr11	130815627	130818617	Normal	2.94	-30740	SNX19
chr11	129905819	129908757	Normal	2.94	-32427	APLP2
chr10	114801125	114809408	Normal	2.94	95258	TCF7L2
chrX	48354179	48358361	Normal,TNBC-ClaudinLow	2.93	-11076	PORCN
chr9	36469939	36472284	Normal,TNBC-Basal,TNBC-ClaudinLow	2.93	-69916	RNF38
chr5	95458789	95462139	Normal	2.93	45623	MIR583
chr5	40223257	40225269	TNBC-ClaudinLow	2.93	171871	LINC00603
chr3	93943755	93946170	Normal,TNBC-ClaudinLow	2.93	-162895	DHFRL1
chr3	89073207	89075710	Normal	2.93	-82215	EPHA3
chr21	16620509	16624776	Normal	2.93	-185516	NRIP1
chr13	95735076	95737709	Normal,TNBC-ClaudinLow	2.93	217308	ABCC4
chr10	52867899	52870701	Normal,TNBC-ClaudinLow	2.93	35067	PRKG1
chr10	125977786	125980801	TNBC-ClaudinLow	2.93	-126170	CHST15
chr1	35512183	35513742	Normal,TNBC-ClaudinLow	2.93	-12424	ZMYM1
chr1	171867498	171869509	Normal	2.93	57886	DNM3
chr9	18904465	18907278	TNBC-ClaudinLow	2.92	127385	FAM154A
chr8	74218285	74229556	HER2	2.92	17084	RDH10
chr7	54416036	54418206	Normal	2.92	18732	LINC01445
chr7	20338906	20343380	Normal,TNBC-ClaudinLow	2.92	4813	LOC101927769
chr6	158450783	158454400	Normal,TNBC-ClaudinLow	2.92	14512	SYNJ2
chr5	80166765	80168712	TNBC-ClaudinLow	2.92	-88769	RASGRF2
chr2	226977773	226992220	Normal,LuminaB,LuminaA,TNBC-ClaudinLow	2.92	-22513	LOC646736
chr2	190232944	190237103	Normal,TNBC-ClaudinLow	2.92	-71135	WDR75
chr17	74487285	74490696	TNBC-ClaudinLow	2.92	-4999	RHBDF2
chr16	23129680	23133379	Normal	2.92	29062	USP31
chr11	85870443	85875306	Normal	2.92	-82931	EED
chr1	85871154	85874905	Normal,TNBC-Basal	2.92	57860	DDAH1
chr1	61749320	61755438	Normal,TNBC-Basal,HER2	2.92	-33189	NFIA-AS1
chr1	198886432	198890344	Normal	2.92	18170	MIR181A1HG
chr8	38439658	38442191	LuminaB	2.91	17851	RNF5P1
chr5	15248470	15250725	TNBC-ClaudinLow	2.91	17072	LOC101929454
chr5	148702163	148706105	Normal	2.91	-20842	GRPEL2
chr4	74998470	75000722	Normal,TNBC-ClaudinLow	2.91	-24232	MTHFD2L
chr2	192240534	192243412	Normal,TNBC-ClaudinLow	2.91	131720	MYO1B
chr2	191441191	191446301	Normal,TNBC-Basal	2.91	-44278	TMEM194B
chr2	161251989	161256075	Normal,TNBC-Basal,TNBC-ClaudinLow	2.91	10361	MIR4785
chr15	52773031	52776982	Normal	2.91	46241	MYO5A
chr15	42100465	42103905	TNBC-ClaudinLow	2.91	-18097	JMJD7-PLA2G4B
chrX	46831362	46839808	LuminaB	2.9	63718	JADE3
chr7	109238719	109241616	LuminaB,LuminaA	2.9	360103	EIF3IP1
chr6	161415591	161419493	Normal	2.9	4784	MAP3K4
chr5	172856143	172857998	TNBC-ClaudinLow	2.9	82613	MIR8056
chr20	14823778	14828337	Normal,LuminaA,HER2	2.9	84107	MACROD2-AS1
chr17	33348610	33351671	Normal,TNBC-ClaudinLow	2.9	40619	RFFL
chr16	11197746	11200307	TNBC-ClaudinLow	2.9	151013	SOCS1
chr15	55573127	55577175	TNBC-ClaudinLow	2.9	6862	RAB27A
chr14	55103145	55106068	TNBC-ClaudinLow	2.9	70277	SAMD4A
chr12	87911502	87913595	Normal	2.9	265940	MKRN9P
chr12	63290806	63297592	LuminaB,LuminaA,HER2	2.9	34466	PPM1H
chr11	121954432	121958085	Normal	2.9	14294	MIR125B1
chr10	11076415	11078496	TNBC-ClaudinLow	2.9	17563	CELF2
chr1	215674180	215676483	Normal	2.9	-65403	KCTD3
chr1	186144007	186146095	Normal	2.9	-120353	PRG4
chr8	94170887	94174251	LuminaB,LuminaA	2.89	6510	C8orf87
chr8	34840585	34843146	Normal	2.89	200427	LINC01288
chr6	75305699	75309760	Normal	2.89	528563	LOC101928516
chr6	160456025	160459496	Normal,TNBC-ClaudinLow	2.89	-29064	AIRN
chr4	76668499	76671738	Normal	2.89	20413	USO1
chr4	141228716	141231785	Normal	2.89	-34346	SCOC
chr3	165700430	165702326	Normal	2.89	-146125	BCHE
chr3	134162665	134167500	Normal	2.89	8414	MIR4788
chr22	19053844	19055211	Normal	2.89	-18639	DGCR11
chr21	18863453	18866073	Normal,TNBC-ClaudinLow	2.89	-20460	CXADR
chr2	39793031	39799702	Normal,TNBC-Basal,TNBC-ClaudinLow,HER2	2.89	-96271	TMEM178A
chr2	212802146	212807633	LuminaB,LuminaA	2.89	486195	MIR548F2
chr19	52118197	52120587	LuminaB	2.89	14335	SIGLEC5
chr19	38651884	38653964	Normal	2.89	61966	DPF1
chr19	2616601	2638180	Normal,TNBC-ClaudinLow	2.89	75356	GNG7
chr14	99468861	99471919	LuminaB,LuminaA	2.89	267660	BCL11B
chr12	52900045	52902284	Normal	2.89	13079	KRT5
chr11	27997437	27999671	TNBC-ClaudinLow	2.89	-79807	MIR610
chr10	70751402	70754243	Normal	2.89	4346	KIAA1279
chr1	68197842	68205947	Normal,TNBC-Basal,TNBC-ClaudinLow	2.89	51035	GADD45A
chr1	159208422	159210499	Normal	2.89	34412	ACKR1
chr5	31853052	31856518	Normal,LuminaB,LuminaA,TNBC-Basal,TNBC-ClaudinLow	2.88	55755	PDZD2
chr4	75082603	75086548	Normal,TNBC-ClaudinLow	2.88	60747	MTHFD2L
chr21	22609842	22613653	LuminaB,LuminaA	2.88	-46074	RNU6-67P
chr2	191216594	191225726	Normal	2.88	12965	INPP1
chr2	178861787	178864272	Normal	2.88	74453	PDE11A
chr2	160946918	160949823	Normal	2.88	-29244	PLA2R1
chr2	122352466	122355420	TNBC-ClaudinLow	2.88	53109	CLASP1
chr19	37827915	37831071	LuminaB	2.88	3914	HKR1
chr13	63763957	63765742	TNBC-ClaudinLow	2.88	137378	LINC00376
chr13	56998040	56999435	Normal	2.88	-716314	PRR20D
chr13	35506836	35509271	LuminaB	2.88	-8370	NBEA
chr12	93177383	93180118	Normal	2.88	48486	PLEKHG7
chr10	64751042	64753783	Normal,TNBC-ClaudinLow	2.88	-140594	NRBF2
chr10	60347397	60351860	Normal	2.88	76725	BICC1
chr10	115910208	115912572	Normal	2.88	22548	MIR2110
chr1	59948555	59954308	Normal,TNBC-ClaudinLow	2.88	-29869	FGGY
chr1	224139335	224141637	TNBC-ClaudinLow	2.88	-106812	TP53BP2
chr1	178023508	178031381	Normal,TNBC-Basal,TNBC-ClaudinLow	2.88	-20302	LOC730102
chr9	69108462	69109271	Normal	2.87	38988	PGM5P2
chr8	30396135	30399818	Normal	2.87	-98140	SMIM18
chr8	146060071	146063468	Normal,TNBC-ClaudinLow	2.87	8867	ZNF7
chr7	134343989	134348048	Normal	2.87	14488	BPGM
chr6	57915343	57916239	Normal	2.87	371933	GUSBP4
chr4	36004976	36009267	Normal,TNBC-ClaudinLow	2.87	-238616	LOC439933
chr4	32111369	32114780	Normal	2.87	114074	LOC102723828
chr4	186651401	186652953	Normal	2.87	44889	SORBS2
chr4	124620637	124622523	Normal	2.87	47641	LINC01091
chr4	110360817	110366195	Normal	2.87	-8533	SEC24B-AS1
chr18	20889658	20894231	Normal	2.87	125981	TMEM241
chr17	63356107	63362981	LuminaB,HER2	2.87	198196	AXIN2
chr17	2826954	2830622	Normal	2.87	40401	LOC101927911
chr11	104439947	104442717	Normal	2.87	38698	LOC102723895
chr10	30879331	30887104	LuminaB	2.87	35430	LYZL2
chr10	112111634	112118666	Normal,TNBC-ClaudinLow	2.87	-50443	SMNDC1
chr9	110709950	110712516	TNBC-ClaudinLow	2.86	-459186	KLF4
chr8	97431052	97433300	LuminaB	2.86	-32510	LOC102724804
chr8	59739995	59747783	Normal,TNBC-ClaudinLow	2.86	-171485	NSMAF
chr4	119264256	119275277	Normal,TNBC-Basal,TNBC-ClaudinLow	2.86	4156	PRSS12
chr20	48339553	48348526	TNBC-Basal,HER2	2.86	-13618	B4GALT5
chr2	33587434	33590396	Normal	2.86	-72500	RASGRP3
chr2	161430256	161433762	Normal	2.86	-81691	RBMS1
chr17	79044323	79047798	Normal,TNBC-Basal	2.86	37114	BAIAP2
chr12	62641359	62646534	Normal	2.86	-10174	USP15
chr1	178234945	178241761	Normal,TNBC-Basal,TNBC-ClaudinLow	2.86	-72252	RASAL2
chr5	92683913	92687052	Normal	2.85	221567	NR2F1-AS1
chr5	125442631	125445144	Normal	2.85	-71382	LOC102546228
chr4	56340789	56342763	Normal,TNBC-ClaudinLow	2.85	70323	CLOCK
chr3	31951929	31953790	Normal	2.85	-70406	ZNF860
chr3	154999325	155003620	Normal,TNBC-Basal	2.85	10017	LOC100507537
chr15	92113993	92116858	LuminaB,LuminaA	2.85	108857	LOC101926928
chr12	97906290	97908970	LuminaB	2.85	21944	MIR1251
chr10	78135126	78136742	Normal	2.85	-511867	KCNMA1-AS1
chr1	217597165	217599692	LuminaB,LuminaA	2.85	206016	GPATCH2
chr7	66099060	66101873	TNBC-ClaudinLow	2.84	6599	KCTD7
chr6	75065011	75068058	Normal	2.84	287368	LOC101928516
chr5	102760317	102763910	LuminaB	2.84	115573	LOC102467212
chr4	37694048	37696421	Normal,TNBC-ClaudinLow	2.84	-7235	RELL1
chr4	139195938	139198426	Normal	2.84	-33679	SLC7A11
chr3	188388987	188393361	Normal,TNBC-Basal	2.84	-104720	LPP-AS1
chr20	3336048	3338467	HER2	2.84	51052	C20orf194
chr2	23657064	23659544	TNBC-Basal	2.84	50007	KLHL29
chr19	382516	383841	Normal,TNBC-ClaudinLow	2.84	-7165	THEG
chr18	52441050	52445933	Normal,TNBC-ClaudinLow,HER2	2.84	-52216	RAB27B
chr15	38116656	38117966	TNBC-ClaudinLow	2.84	-110145	TMCO5A
chr13	40779008	40782024	Normal	2.84	14123	LINC00548
chr13	31018932	31020980	TNBC-ClaudinLow	2.84	20125	HMGB1
chr12	66155998	66161369	Normal	2.84	-59556	HMGA2
chr1	157996575	158001079	Normal	2.84	35765	KIRREL
chrX	15974050	15976043	Normal	2.83	-101909	AP1S2
chr9	109682205	109684635	Normal,TNBC-Basal	2.83	58043	ZNF462
chr7	45836066	45837373	TNBC-ClaudinLow	2.83	-28102	SEPT7P2
chr5	90233878	90237852	Normal	2.83	374354	LUCAT1
chr5	53866322	53867815	TNBC-Basal	2.83	53476	SNX18
chr5	127397065	127399411	Normal,TNBC-Basal	2.83	20528	LINC01184
chr3	197380927	197381384	LuminaB,LuminaA,TNBC-Basal,HER2	2.83	20292	MIR922
chr21	40377709	40380973	TNBC-Basal	2.83	-29641	LOC101928435
chr2	200295837	200297941	TNBC-ClaudinLow	2.83	25930	SATB2
chr14	75405519	75408735	Normal,TNBC-ClaudinLow	2.83	15340	PGF
chr14	34457846	34460351	TNBC-ClaudinLow	2.83	-38814	EGLN3
chr12	80011509	80014220	Normal	2.83	71926	PAWR
chr12	130037532	130038574	TNBC-ClaudinLow	2.83	344908	LOC101927735
chr10	99181693	99183961	Normal,TNBC-ClaudinLow	2.83	-3199	PGAM1
chr10	98129281	98130662	TNBC-ClaudinLow	2.83	-10849	OPALIN
chrX	53503115	53504654	Normal	2.82	-42561	HSD17B10
chrX	16486941	16491309	LuminaB,LuminaA	2.82	-179155	S100G
chr8	95539413	95542887	LuminaB,LuminaA	2.82	24596	KIAA1429
chr8	73018263	73021306	Normal,TNBC-ClaudinLow,HER2	2.82	-31965	TRPA1
chr4	168117189	168118492	Normal	2.82	37737	SPOCK3
chr3	131601730	131604125	TNBC-ClaudinLow	2.82	101848	MIR5704
chr2	206570170	206573218	Normal,TNBC-ClaudinLow	2.82	24471	NRP2
chr2	178338278	178340682	Normal	2.82	78044	TTC30B
chr13	46013728	46016780	Normal	2.82	-22664	SLC25A30
chr11	129115944	129122075	Normal,TNBC-ClaudinLow	2.82	-56916	ARHGAP32
chr6	38250217	38253473	TNBC-ClaudinLow	2.81	311998	BTBD9
chr4	146840430	146842623	Normal	2.81	18081	ZNF827
chr2	54825223	54831895	Normal,TNBC-Basal	2.81	43029	SPTBN1
chr2	155710380	155713957	LuminaB,LuminaA	2.81	157076	KCNJ3
chrX	42834880	42839267	Normal	2.8	-199169	LOC101927501
chr8	17598973	17602214	Normal	2.8	-20509	MTUS1
chr7	42257717	42260457	Normal	2.8	17531	GLI3
chr6	54145717	54152027	Normal,TNBC-ClaudinLow	2.8	-24330	TINAG
chr5	177773504	177779312	TNBC-Basal	2.8	-116585	PHYKPL
chr4	89272259	89274324	Normal	2.8	-26599	HERC6
chr4	21769940	21772514	Normal,TNBC-ClaudinLow	2.8	-71909	KCNIP4
chr4	119945565	119949795	Normal,TNBC-Basal,TNBC-ClaudinLow,HER2	2.8	-109258	MYOZ2
chr22	41992554	41995915	Normal	2.8	-8363	PMM1
chr2	171593074	171597232	Normal,TNBC-Basal,TNBC-ClaudinLow	2.8	23297	SP5
chr15	81220819	81223361	Normal	2.8	60129	MESDC2
chr12	122580463	122585725	Normal,LuminaB	2.8	66461	MLXIP
chr7	23131866	23134423	Normal	2.79	12178	KLHL7-AS1
chr4	173902176	173905126	Normal	2.79	-186252	GALNT7
chr22	40633497	40637926	Normal,TNBC-Basal,TNBC-ClaudinLow	2.79	61783	TNRC6B
chr2	37861416	37867363	Normal,TNBC-ClaudinLow	2.79	34953	CDC42EP3
chr2	227751700	227754606	Normal	2.79	52483	RHBDD1
chr17	4760476	4764814	Normal	2.79	26011	MINK1
chr16	68458971	68470525	LuminaB,LuminaA	2.79	17661	SMPD3
chr12	77506844	77510299	TNBC-ClaudinLow	2.79	-49211	E2F7
chr12	31255303	31258368	LuminaB,LuminaA,TNBC-Basal,HER2	2.79	-30054	DDX11-AS1
chr12	122379174	122381295	Normal	2.79	23772	WDR66
chr10	108316400	108322117	Normal	2.79	605208	SORCS1
chr1	70555371	70557352	TNBC-ClaudinLow	2.79	115000	LRRC40
chr1	215161731	215167601	Normal,TNBC-ClaudinLow	2.79	-14218	KCNK2
chr8	128507976	128515390	Normal,HER2	2.78	-17299	CASC8
chr6	18584121	18586878	TNBC-ClaudinLow	2.78	13485	MIR548A1
chr6	145860550	145862078	Normal	2.78	-194690	LOC100507557
chr5	24221788	24225572	Normal	2.78	421405	CDH10
chr4	25568957	25571693	LuminaA	2.78	-87109	SLC34A2
chr21	18790316	18792826	TNBC-ClaudinLow	2.78	-19636	LINC01549
chr2	138815935	138820533	Normal	2.78	96427	HNMT
chr16	21622131	21624589	Normal	2.78	12564	METTL9
chr14	88746447	88749736	HER2	2.78	-10836	KCNK10
chr13	44378004	44380776	Normal,TNBC-ClaudinLow	2.78	-18274	ENOX1
chr12	47308203	47311630	Normal	2.78	-90136	SLC38A4
chrX	18760489	18761891	TNBC-ClaudinLow	2.77	-50384	PPEF1-AS1
chr8	16620640	16622508	Normal,TNBC-ClaudinLow	2.77	238100	FGF20
chr6	2817179	2821383	Normal,TNBC-Basal,TNBC-ClaudinLow	2.77	23002	SERPINB1
chr4	90615400	90616705	Normal	2.77	-141499	SNCA-AS1
chr4	54373236	54375213	TNBC-ClaudinLow	2.77	7981	LNX1-AS1
chr4	159364396	159368897	Normal	2.77	-76219	RXFP1
chr21	32652805	32658591	Normal,TNBC-ClaudinLow	2.77	-244903	KRTAP19-8
chr18	9594066	9596814	Normal	2.77	19165	PPP4R1
chr18	60238644	60241063	Normal	2.77	49196	ZCCHC2
chr16	80191333	80193932	Normal	2.77	363487	LOC101928248
chr16	72280498	72283526	Normal	2.77	-75663	PMFBP1
chr14	67440319	67442009	Normal	2.77	-214945	FAM71D
chr11	6711244	6717935	Normal,TNBC-ClaudinLow	2.77	-9957	MRPL17
chr1	64094993	64097658	Normal	2.77	7439	PGM1
chr1	40501380	40503641	Normal	2.77	-3744	CAP1
chr9	85627551	85630299	Normal	2.76	49118	RASEF
chr7	154978826	154983236	TNBC-ClaudinLow	2.76	-108454	INSIG1
chr6	144642398	144644728	LuminaB	2.76	30691	UTRN
chr4	69280487	69283998	Normal	2.76	-30924	TMPRSS11E
chr3	55545237	55547764	Normal	2.76	-24830	WNT5A
chr14	91816725	91818072	TNBC-ClaudinLow	2.76	66790	CCDC88C
chr14	87264035	87267155	Normal	2.76	-106526	LOC283585
chr1	209615973	209618645	Normal	2.76	11832	MIR205
chr1	188737534	188740433	LuminaB,LuminaA	2.76	0	none
chr8	39017522	39019598	Normal	2.75	53511	ADAM32
chr7	65612065	65615012	Normal,TNBC-ClaudinLow	2.75	33734	CRCP
chr6	46788457	46790583	Normal	2.75	28427	MEP1A
chr5	90183328	90186280	Normal	2.75	330188	GPR98
chr5	58488144	58491517	Normal	2.75	82115	PDE4D
chr5	5190342	5193457	TNBC-ClaudinLow	2.75	51457	ADAMTS16
chr4	74747835	74752618	Normal,TNBC-ClaudinLow	2.75	15118	CXCL1
chr3	38874862	38879410	Normal,TNBC-ClaudinLow	2.75	-41635	SCN10A
chr3	188202361	188205213	Normal	2.75	82667	LPP-AS1
chr20	43203879	43206837	Normal,TNBC-ClaudinLow	2.75	-5831	PKIG
chr11	18770507	18772397	Normal,TNBC-ClaudinLow	2.75	-23675	IGSF22
chr11	122653927	122656801	Normal	2.75	-53890	CRTAM
chr11	117150759	117153463	Normal,TNBC-ClaudinLow	2.75	-9950	BACE1-AS
chr1	1890909	1892595	TNBC-ClaudinLow	2.75	-41012	TMEM52
chr1	183166609	183169775	Normal	2.75	13019	LAMC2
chr9	80902815	80904753	Normal	2.74	-8206	PSAT1
chr7	80400908	80406467	Normal	2.74	127719	CD36
chr5	55571775	55579714	TNBC-ClaudinLow	2.74	-46558	ANKRD55
chr4	15690152	15698422	Normal,TNBC-ClaudinLow	2.74	-10285	BST1
chr2	138862274	138866239	Normal	2.74	142449	HNMT
chr18	61116104	61117547	Normal	2.74	-27073	VPS4B
chr17	2465794	2469590	Normal,TNBC-Basal,TNBC-ClaudinLow	2.74	-29230	PAFAH1B1
chr14	45239274	45242298	LuminaB,LuminaA	2.74	-125720	C14orf28
chr12	99028619	99031359	Normal	2.74	8840	IKBIP
chr12	25920144	25925237	Normal	2.74	104322	MIR4302
chr10	75238737	75241409	TNBC-ClaudinLow	2.74	15709	PPP3CB
chr1	244101635	244103784	TNBC-ClaudinLow	2.74	22006	LOC339529
chrX	34892626	34894547	Normal	2.73	-67326	FAM47B
chrX	19789648	19791577	TNBC-ClaudinLow	2.73	27305	SH3KBP1
chr8	97743445	97745060	Normal	2.73	86798	CPQ
chr8	117770403	117773073	HER2	2.73	-3676	EIF3H
chr7	140751923	140754623	TNBC-ClaudinLow	2.73	-20758	TMEM178B
chr7	130909415	130911828	TNBC-ClaudinLow	2.73	101917	MKLN1-AS
chr6	146008627	146011444	Normal	2.73	-45969	LOC100507557
chr6	138775255	138778230	Normal,TNBC-Basal	2.73	-20311	MIR3145
chr5	141036802	141038672	TNBC-ClaudinLow	2.73	-6751	FCHSD1
chr4	151599630	151601814	Normal	2.73	97646	MAB21L2
chr3	144041126	144044283	LuminaB,LuminaA	2.73	350538	C3orf58
chr2	234940089	234942310	Normal	2.73	-18146	SPP2
chr2	118612718	118615546	Normal,TNBC-ClaudinLow	2.73	41878	DDX18
chr12	110738987	110743824	Normal	2.73	22374	ATP2A2
chr10	98355148	98357543	LuminaB	2.73	-9536	TM9SF3
chr1	26283686	26286356	TNBC-ClaudinLow	2.73	39627	PAFAH2
chr1	168658506	168661004	Normal	2.73	38687	DPT
chr1	168444823	168447392	Normal	2.73	18775	LOC101928565
chr9	73080863	73082985	Normal,TNBC-ClaudinLow	2.72	-52351	KLF9
chr6	116684122	116686167	Normal,TNBC-ClaudinLow	2.72	-6965	DSE
chr5	66389340	66392252	Normal	2.72	90349	MAST4
chr5	176814323	176819282	HER2	2.72	5371	SLC34A1
chr5	147293089	147294099	Normal	2.72	-7493	C5orf46
chr4	41432172	41436950	TNBC-Basal,TNBC-ClaudinLow	2.72	71760	LIMCH1
chr3	43430464	43432445	Normal	2.72	-38000	SNRK-AS1
chr3	151866680	151869724	Normal	2.72	-117626	MBNL1
chr2	69104562	69108176	TNBC-ClaudinLow	2.72	-7720	BMP10
chr2	230664729	230666366	Normal	2.72	79297	TRIP12
chr18	77557548	77559435	TNBC-ClaudinLow	2.72	-65176	KCNG2
chr18	61483931	61486722	Normal	2.72	40316	SERPINB7
chr17	6477630	6480128	Normal	2.72	-19002	PITPNM3
chr16	85318893	85325932	LuminaB,LuminaA	2.72	5849	LINC00311
chr15	30048587	30050431	Normal	2.72	64242	TJP1
chr12	96025223	96034844	Normal,TNBC-Basal,HER2	2.72	-12997	PGAM1P5
chr12	47279334	47281856	Normal	2.72	-60815	SLC38A4
chr12	117944360	117946044	LuminaB	2.72	-145595	NOS1
chr12	111834060	111835890	Normal,TNBC-ClaudinLow	2.72	-8776	SH2B3
chr11	119379827	119381391	TNBC-ClaudinLow	2.72	-86363	THY1
chr1	6913349	6914994	Normal	2.72	68788	CAMTA1
chr9	111201087	111208809	Normal,TNBC-ClaudinLow,HER2	2.71	413327	ACTL7B
chr7	130550900	130554465	Normal	2.71	8887	MIR29A
chr5	49726263	49727642	Normal	2.71	10282	EMB
chr5	163132133	163134594	Normal	2.71	200830	MAT2B
chr5	107630574	107632693	Normal	2.71	86166	FBXL17
chr2	99175914	99177862	TNBC-ClaudinLow	2.71	48093	COA5
chr19	52601991	52604258	TNBC-ClaudinLow	2.71	-4106	ZNF841
chr19	46962963	46966141	Normal	2.71	10268	PNMAL1
chr18	8749165	8753931	Normal	2.71	34180	MTCL1
chr13	50549709	50551590	Normal	2.71	19988	MIR3613
chr12	18317814	18319645	Normal	2.71	-75602	RERGL
chr11	14419003	14420817	Normal	2.71	-33858	RRAS2
chr11	128629245	128630619	TNBC-ClaudinLow	2.71	-64014	SENCR
chr10	44805480	44807202	LuminaB,LuminaA	2.71	18144	LOC100130539
chr1	90421921	90423939	TNBC-Basal	2.71	37595	GEMIN8P4
chr8	16683321	16684748	Normal,TNBC-ClaudinLow	2.7	175640	FGF20
chr5	142532267	142536382	Normal,TNBC-Basal,TNBC-ClaudinLow	2.7	248930	NR3C1
chr4	54946793	54952638	Normal,TNBC-ClaudinLow	2.7	-16532	GSX2
chr4	112476126	112479371	Normal	2.7	-588804	C4orf32
chr4	104417289	104421457	Normal	2.7	73175	LOC101929448
chr20	18144111	18145974	Normal	2.7	19300	CSRP2BP
chr2	138835379	138840449	Normal	2.7	116107	HNMT
chr19	56783058	56786856	Normal	2.7	-45298	ZSCAN5A
chr12	1635715	1638117	Normal	2.7	27260	LINC00942
chr11	70840127	70842377	Normal	2.7	94590	SHANK2
chr10	35027874	35030123	Normal	2.7	75255	PARD3
chr1	60096389	60098562	Normal	2.7	101493	MIR4711
chr1	10017394	10020641	TNBC-ClaudinLow	2.7	15532	NMNAT1
chr9	75289488	75291467	Normal	2.69	153761	TMC1
chr6	112552387	112556124	Normal,TNBC-Basal	2.69	-3541	LOC101927640
chr3	106786824	106789492	Normal,TNBC-ClaudinLow	2.69	171327	LINC00882
chr21	28951620	28953176	Normal	2.69	-142299	LINC00113
chr2	173994845	173996540	Normal	2.69	55128	ZAK
chr2	166476896	166479021	Normal	2.69	49113	CSRNP3
chr17	47422290	47425453	LuminaB	2.69	-14655	LOC102724596
chr12	96622177	96625138	Normal	2.69	35451	ELK3
chr12	94491135	94496659	Normal,TNBC-ClaudinLow	2.69	-48601	PLXNC1
chr12	107854430	107856418	Normal	2.69	-119209	BTBD11
chr11	8752836	8755907	Normal,TNBC-Basal,TNBC-ClaudinLow,HER2	2.69	-35953	LOC102724784
chr11	17704026	17706631	TNBC-ClaudinLow	2.69	-35781	MYOD1
chr1	27976162	27978572	Normal,TNBC-Basal,TNBC-ClaudinLow	2.69	-15640	FGR
chr8	140999910	141002738	Normal	2.68	-286025	KCNK9
chr6	152895899	152898512	Normal	2.68	60781	SYNE1
chr6	124245854	124247774	Normal	2.68	121824	NKAIN2
chr5	94027541	94030431	Normal	2.68	74596	ANKRD32
chr5	58932880	58935114	Normal	2.68	-51673	PDE4D
chr5	178115365	178118417	Normal,TNBC-ClaudinLow	2.68	40812	ZNF354A
chr4	74454469	74456500	Normal	2.68	30803	RASSF6
chr4	21781160	21783284	TNBC-ClaudinLow	2.68	72589	KCNIP4-IT1
chr4	17550556	17551957	Normal,TNBC-ClaudinLow	2.68	-27670	LAP3
chr2	57599045	57601873	Normal,TNBC-ClaudinLow	2.68	-534326	VRK2
chr14	56737899	56740439	Normal	2.68	154077	PELI2
chr10	33700739	33702957	Normal,TNBC-ClaudinLow	2.68	-78015	NRP1
chr1	61668207	61669506	Normal	2.68	50334	NFIA-AS1
chr1	217832488	217835996	Normal	2.68	29548	SPATA17
chr9	18565800	18567385	Normal	2.67	-6711	MIR3152
chr5	106848327	106851078	Normal	2.67	156894	EFNA5
chr4	77926717	77933158	Normal	2.67	59043	SEPT11
chr4	55881120	55883867	Normal	2.67	109269	KDR
chr3	23304430	23307404	Normal	2.67	61134	UBE2E2
chr21	17058937	17062320	Normal	2.67	-41715	USP25
chr20	5171687	5173686	Normal	2.67	65280	CDS2
chr2	161283303	161287007	Normal	2.67	-20762	MIR4785
chr17	414322	416107	Normal	2.67	-119483	FAM101B
chr16	89218879	89222670	LuminaB,LuminaA	2.67	-4853	LINC00304
chr16	80632237	80634627	TNBC-ClaudinLow	2.67	-26727	LINC01227
chr11	36166933	36174424	Normal,TNBC-Basal,TNBC-ClaudinLow,HER2	2.67	139031	MIR3973
chr10	63545084	63548714	Normal,TNBC-ClaudinLow	2.67	-114113	ARID5B
chr1	176001166	176004308	Normal	2.67	-65061	SCARNA3
chrX	11326501	11328276	LuminaB	2.66	15856	AMELX
chr9	38078751	38080687	TNBC-ClaudinLow	2.66	-10509	SHB
chr8	39619910	39622605	LuminaB	2.66	74551	ADAM2
chr8	133902370	133908724	Normal	2.66	26343	TG
chr8	123485185	123489195	Normal,HER2	2.66	219155	LINC01151
chr8	100809720	100816921	Normal	2.66	92922	COX6C
chr7	105951629	105956097	Normal,TNBC-ClaudinLow,HER2	2.66	-28225	NAMPT
chr6	37189071	37191414	LuminaB	2.66	35171	TMEM217
chr6	16215274	16216750	TNBC-ClaudinLow	2.66	-22798	GMPR
chr6	149369203	149371975	Normal,TNBC-ClaudinLow	2.66	-84769	LOC100128176
chr4	39086858	39088307	Normal	2.66	-17937	MIR1273H
chr3	33075709	33078367	Normal,TNBC-ClaudinLow	2.66	61255	TMPPE
chr3	138492511	138495241	Normal	2.66	-15675	PIK3CB
chr22	46172041	46174790	Normal,TNBC-Basal,HER2	2.66	17012	MIR4762
chr20	33721937	33726253	TNBC-ClaudinLow	2.66	11066	EDEM2
chr19	17912598	17915166	LuminaB,LuminaA,TNBC-Basal,HER2	2.66	7964	B3GNT3
chr16	53461747	53465231	Normal,LuminaB,LuminaA,TNBC-Basal,HER2	2.66	-4861	RBL2
chr15	33705530	33708124	Normal	2.66	103665	RYR3
chr12	23245675	23247224	Normal	2.66	-82120	LOC101928441
chr12	130097807	130100692	TNBC-ClaudinLow	2.66	288963	TMEM132D
chr9	557072	559122	Normal,TNBC-Basal	2.65	53403	KANK1
chr7	28145181	28149232	TNBC-Basal	2.65	-72869	JAZF1-AS1
chr7	26930634	26932402	Normal	2.65	-27177	SKAP2
chr7	1928549	1930425	TNBC-ClaudinLow	2.65	-45598	MIR4655
chr4	138439472	138441976	Normal	2.65	12928	PCDH18
chr3	152099104	152108214	Normal,TNBC-Basal	2.65	-44880	TMEM14E
chr3	121012900	121016884	Normal	2.65	249961	POLQ
chr17	73321107	73323523	LuminaB,LuminaA	2.65	-36785	SLC25A19
chr17	5214959	5219208	LuminaB,LuminaA	2.65	31526	RABEP1
chr12	94568953	94570953	TNBC-ClaudinLow	2.65	27455	PLXNC1
chr12	76842174	76846019	Normal,TNBC-ClaudinLow	2.65	-101874	BBS10
chr12	76516162	76519293	Normal,TNBC-ClaudinLow	2.65	-38989	NAP1L1
chr10	45358702	45361468	LuminaB,LuminaA	2.65	-46678	TMEM72
chr1	40107825	40109726	TNBC-ClaudinLow	2.65	-3427	HEYL
chr6	21032828	21035368	Normal,TNBC-Basal,TNBC-ClaudinLow	2.64	478025	LINC00581
chr5	82544483	82545924	Normal	2.64	171887	XRCC4
chr4	169724168	169726186	Normal	2.64	-27978	PALLD
chr3	89070205	89072204	Normal	2.64	-85469	EPHA3
chr2	219092298	219096520	Normal,TNBC-ClaudinLow	2.64	12290	ARPC2
chr2	202295635	202298545	Normal,TNBC-ClaudinLow	2.64	19229	TRAK2
chr2	154842246	154844196	TNBC-ClaudinLow	2.64	42315	GALNT13
chr17	63537071	63541299	LuminaB,LuminaA,HER2	2.64	18555	AXIN2
chr17	35747408	35750417	Normal	2.64	15928	C17orf78
chr13	36086214	36087016	Normal	2.64	35730	NBEA
chr12	46500619	46502548	Normal	2.64	-117182	SCAF11
chr10	21278103	21285827	Normal	2.64	-95434	NEBL
chr1	45388792	45393238	Normal,TNBC-ClaudinLow	2.64	61379	EIF2B3
chr1	44788532	44796815	Normal	2.64	28278	ERI3
chrX	40597130	40599720	LuminaB	2.63	-3621	MED14
chrX	23136043	23138021	LuminaB	2.63	118955	DDX53
chr9	101118339	101121415	Normal	2.63	-101874	TBC1D2
chr8	74477221	74481576	Normal	2.63	147090	STAU2-AS1
chr7	48091566	48093901	TNBC-ClaudinLow	2.63	17626	C7orf57
chr7	151045910	151048036	TNBC-ClaudinLow	2.63	8127	NUB1
chr7	126367527	126369252	Normal,TNBC-ClaudinLow	2.63	329849	MIR592
chr4	27181053	27183452	LuminaB	2.63	-36848	LOC101929199
chr4	187728998	187731104	Normal	2.63	-85064	FAT1
chr4	139108614	139111241	Normal	2.63	53576	SLC7A11
chr3	77611056	77613671	LuminaA	2.63	465201	ROBO2
chr20	4349369	4351554	Normal,TNBC-ClaudinLow	2.63	-120802	ADRA1D
chr18	36338517	36340659	Normal	2.63	-917096	MIR5583-1
chr16	14430638	14432291	LuminaB	2.63	28323	MIR365A
chr15	68983803	68985188	LuminaB,LuminaA	2.63	60169	CORO2B
chr15	30237053	30239730	Normal	2.63	22611	TJP1
chr14	96555531	96574241	LuminaB,LuminaA,HER2	2.63	59226	C14orf132
chr12	76976892	76978571	Normal,TNBC-ClaudinLow	2.63	-24142	OSBPL8
chr10	129685966	129690046	Normal,TNBC-ClaudinLow	2.63	3205	CLRN3
chr10	127737556	127739610	Normal	2.63	-76741	FANK1-AS1
chr9	96872453	96874294	Normal	2.62	26663	PTPDC1
chr9	94706478	94709716	LuminaA	2.62	4347	ROR2
chr7	32147504	32149905	TNBC-Basal	2.62	-37656	PDE1C
chr6	135678750	135681427	Normal,TNBC-ClaudinLow	2.62	138815	AHI1
chr4	77479722	77496331	Normal,LuminaB,LuminaA,HER2	2.62	-6694	MIR4450
chr3	105541187	105544363	Normal,TNBC-ClaudinLow	2.62	45112	CBLB
chr22	40057637	40062201	HER2	2.62	93162	CACNA1I
chr21	30704170	30706475	Normal,TNBC-ClaudinLow	2.62	27798	BACH1
chr2	39721068	39723967	TNBC-ClaudinLow	2.62	57961	LOC728730
chr15	38327091	38329625	Normal,TNBC-ClaudinLow	2.62	-4235	LOC101928227
chr13	76866672	76868927	Normal	2.62	416778	LMO7DN-IT1
chr10	4739348	4741508	Normal	2.62	-20166	LINC00704
chr1	9238540	9243959	Normal,LuminaB,LuminaA	2.62	-29413	MIR34A
chr1	81391524	81392908	TNBC-ClaudinLow	2.62	285245	LOC101927412
chr1	203618249	203620980	Normal,LuminaB,LuminaA,TNBC-Basal,TNBC-ClaudinLow	2.62	23700	ATP2B4
chr1	202068074	202089740	LuminaB,LuminaA,TNBC-Basal,HER2	2.62	-13121	GPR37L1
chr1	160606733	160608745	TNBC-ClaudinLow	2.62	9362	SLAMF1
chr1	121327728	121330639	TNBC-ClaudinLow	2.62	68274	EMBP1
chrX	143697508	143698806	Normal	2.61	-630949	SPANXN1
chr9	36543272	36544552	Normal	2.61	-28946	MELK
chr8	116325546	116326869	HER2	2.61	354032	TRPS1
chr7	99359854	99361857	Normal	2.61	20956	CYP3A4
chr7	13667205	13669279	TNBC-ClaudinLow	2.61	357897	ETV1
chr6	65482827	65490059	LuminaB,LuminaA	2.61	-524867	LOC441155
chr5	130713572	130716965	Normal,TNBC-ClaudinLow	2.61	115567	CDC42SE2
chr5	100998245	101000557	LuminaB,LuminaA	2.61	632852	SLCO4C1
chr4	75571958	75577192	LuminaB	2.61	93985	AREG
chr4	157596813	157599618	Normal	2.61	294331	PDGFC
chr2	9676749	9680358	Normal	2.61	17364	ADAM17
chr18	57540582	57542558	Normal,TNBC-ClaudinLow	2.61	-25621	PMAIP1
chr17	47446826	47449916	LuminaB,LuminaA	2.61	-8536	ZNF652
chr17	27696615	27697626	LuminaB	2.61	-20559	MIR4523
chr17	27103036	27105661	Normal	2.61	33326	TRAF4
chr17	20819231	20820489	Normal	2.61	-20407	CCDC144NL
chr12	93983668	93989721	Normal,TNBC-ClaudinLow	2.61	20393	SOCS2
chr1	183924805	183927662	Normal,TNBC-ClaudinLow	2.61	80630	COLGALT2
chr1	120459158	120461067	Normal	2.61	-20965	ADAM30
chr8	58735453	58737542	LuminaB	2.6	-170615	FAM110B
chr7	113262116	113264112	Normal	2.6	295968	PPP1R3A
chr4	97022629	97025074	Normal	2.6	262613	PDHA2
chr4	56368559	56370601	Normal,TNBC-ClaudinLow	2.6	42519	CLOCK
chr3	58502769	58517817	LuminaB	2.6	12636	ACOX2
chr3	188250254	188253107	Normal	2.6	34774	LPP-AS1
chr20	38450557	38453095	Normal	2.6	-181276	LINC01370
chr2	62197435	62199542	Normal,TNBC-Basal	2.6	65686	COMMD1
chr2	227273549	227278972	Normal,TNBC-ClaudinLow,HER2	2.6	247249	MIR5702
chr2	201020593	201021529	Normal,TNBC-ClaudinLow	2.6	-149542	SPATS2L
chr2	12470325	12472112	TNBC-ClaudinLow	2.6	323977	LOC100506457
chr2	112986098	112988060	Normal	2.6	25585	ZC3H8
chr18	73256384	73257826	Normal	2.6	-117516	SMIM21
chr10	71633411	71635784	TNBC-ClaudinLow	2.6	72954	COL13A1
chr10	112423965	112425910	Normal,TNBC-ClaudinLow	2.6	20783	RBM20
chrX	52881148	52882891	TNBC-ClaudinLow	2.59	14313	XAGE3
chrX	16039741	16043786	Normal,TNBC-ClaudinLow	2.59	-99660	GRPR
chr8	10675143	10678351	TNBC-ClaudinLow	2.59	6206	MIR1322
chr6	109541366	109543130	LuminaB	2.59	-15568	LOC100996634
chr5	9711775	9714167	Normal	2.59	-82508	TAS2R1
chr4	89857651	89860486	Normal	2.59	-114556	FAM13A
chr4	34194668	34196408	Normal,TNBC-ClaudinLow	2.59	-154023	LOC101928622
chr3	104625407	104629089	Normal,TNBC-ClaudinLow	2.59	-458308	ALCAM
chr19	8145979	8147731	TNBC-Basal,TNBC-ClaudinLow	2.59	29210	CCL25
chr19	1324407	1326173	Normal,TNBC-ClaudinLow	2.59	-29685	MUM1
chr17	63582473	63585923	LuminaB,LuminaA	2.59	-26458	AXIN2
chr17	46237006	46239085	LuminaB,LuminaA	2.59	-4172	MIR1203
chr14	100871810	100876300	Normal,TNBC-ClaudinLow	2.59	31223	WDR25
chr12	32638034	32640539	Normal	2.59	-15754	FGD4
chr12	24907115	24909399	Normal,TNBC-ClaudinLow	2.59	147065	BCAT1
chr11	43889644	43891566	Normal,TNBC-ClaudinLow	2.59	-11751	ALKBH3
chr11	120483131	120484382	TNBC-ClaudinLow	2.59	48562	GRIK4
chr7	42232063	42234514	Normal	2.58	43330	GLI3
chr7	141712055	141714431	Normal	2.58	17565	MGAM
chr5	95897678	95900105	Normal	2.58	-98849	CAST
chr17	65248413	65250843	Normal	2.58	-8309	HELZ
chr17	40001807	40003355	TNBC-ClaudinLow	2.58	8539	KLHL10
chr16	75074837	75083344	LuminaB,LuminaA,TNBC-Basal,HER2	2.58	46176	ZNRF1
chr15	95219918	95221723	Normal	2.58	-177771	LOC440311
chr15	73867271	73869524	Normal	2.58	-6513	NPTN-IT1
chr11	92711378	92713897	Normal	2.58	9849	MTNR1B
chr1	173117420	173120458	TNBC-ClaudinLow	2.58	55758	TNFSF4
chr1	121315414	121316638	Normal	2.58	55117	EMBP1
chrX	64893257	64894939	Normal,TNBC-Basal,TNBC-ClaudinLow	2.57	6588	MSN
chr8	13353443	13356270	Normal,TNBC-ClaudinLow	2.57	17573	DLC1
chr7	19065945	19067675	Normal	2.57	90485	TWIST1
chr7	151540633	151542927	TNBC-ClaudinLow	2.57	-29823	PRKAG2
chr6	582261	584107	Normal	2.57	73780	HUS1B
chr5	54963311	54965682	Normal	2.57	24385	SLC38A9
chr5	146101452	146102570	Normal	2.57	156337	PPP2R2B
chr3	86977820	86988261	Normal	2.57	57217	VGLL3
chr3	51654412	51656901	Normal	2.57	-49534	TEX264
chr22	33147841	33152033	TNBC-Basal,TNBC-ClaudinLow	2.57	-46864	TIMP3
chr2	161692592	161694747	Normal	2.57	-299796	TANK
chr2	146517820	146519268	Normal	2.57	-826080	PABPC1P2
chr18	41888275	41890272	Normal	2.57	222389	LINC01478
chr18	25417894	25420972	Normal,TNBC-ClaudinLow	2.57	338012	CDH2
chr17	20103647	20113318	Normal,HER2	2.57	49176	SPECC1
chr12	130154255	130155191	TNBC-ClaudinLow	2.57	233489	TMEM132D
chr12	116601417	116604181	Normal	2.57	-16340	MIR620
chr10	121528488	121531307	Normal,TNBC-ClaudinLow	2.57	44339	INPP5F
chr10	100645707	100646995	TNBC-ClaudinLow	2.57	349281	HPSE2
chr1	61823582	61825663	Normal	2.57	-105432	NFIA-AS1
chr1	100510661	100518521	Normal,TNBC-Basal	2.57	10803	HIAT1
chr8	42797026	42799147	Normal	2.56	46054	HOOK3
chr6	112563673	112567718	TNBC-Basal	2.56	7899	LOC101927640
chr5	159906006	159908175	TNBC-ClaudinLow	2.56	-5268	MIR146A
chr5	150587318	150592421	Normal	2.56	13785	CCDC69
chr4	28260278	28262115	LuminaB,LuminaA	2.56	-560007	MIR4275
chr3	65818888	65821575	Normal,TNBC-ClaudinLow	2.56	-59259	MAGI1-AS1
chr3	185480228	185490303	Normal,TNBC-Basal	2.56	53654	IGF2BP2
chr2	40943241	40945742	Normal,TNBC-ClaudinLow	2.56	-204916	SLC8A1
chr2	212863746	212866902	LuminaA	2.56	425760	MIR548F2
chr2	207871872	207874302	TNBC-Basal	2.56	68810	CPO
chr2	202335132	202337365	Normal	2.56	19857	STRADB
chr17	40965906	40968301	Normal,TNBC-ClaudinLow	2.56	8858	MIR6781
chr11	95732151	95734097	TNBC-Basal	2.56	-75753	MTMR2
chr10	23137581	23139463	Normal	2.56	-78430	ARMC3
chr1	205727161	205728526	LuminaA	2.56	-8471	NUCKS1
chr1	109903200	109905342	Normal	2.56	31708	SORT1
chrX	39630706	39632556	TNBC-ClaudinLow	2.55	325088	BCOR
chr7	7246430	7248746	Normal	2.55	25343	C1GALT1
chr6	151202348	151204569	Normal	2.55	15990	MTHFD1L
chr5	10884787	10886320	TNBC-ClaudinLow	2.55	-124166	DAP
chr4	26688303	26690835	Normal,TNBC-ClaudinLow	2.55	104024	TBC1D19
chr4	165358802	165364348	Normal	2.55	-57168	MARCH1
chr4	13945015	13946567	Normal	2.55	-167800	LINC01085
chr4	122279298	122280875	Normal	2.55	22095	QRFPR
chr3	60920013	60922666	Normal,TNBC-ClaudinLow	2.55	315794	FHIT
chr20	45379844	45382498	HER2	2.55	42893	SLC2A10
chr2	242636219	242637728	TNBC-ClaudinLow	2.55	-4482	ING5
chr2	24048959	24052635	Normal	2.55	99187	ATAD2B
chr2	217255620	217257239	TNBC-ClaudinLow	2.55	-19679	MARCH4
chr15	59524362	59525700	Normal	2.55	26017	LDHAL6B
chr12	74730249	74733945	Normal,TNBC-ClaudinLow	2.55	-45686	LOC100507377
chr11	14346044	14348013	Normal	2.55	33003	RRAS2
chr10	11370189	11375336	TNBC-Basal	2.55	13911	CELF2-AS1
chr1	49334319	49335828	Normal	2.55	-92432	BEND5
chr1	219496011	219499618	TNBC-ClaudinLow	2.55	149504	LYPLAL1
chr8	38203847	38207212	Normal	2.54	34261	WHSC1L1
chr7	48458212	48460320	Normal	2.54	248210	ABCA13
chr7	112652982	112655145	Normal	2.54	-18365	LOC101928036
chr6	134237074	134238884	TNBC-ClaudinLow	2.54	27720	TCF21
chr6	119025797	119028266	Normal	2.54	4207	CEP85L
chr3	174851527	174856749	LuminaB,LuminaA	2.54	-21106	NAALADL2-AS3
chr20	54993215	54995135	TNBC-ClaudinLow	2.54	6862	CASS4
chr20	50280134	50284446	HER2	2.54	102618	ATP9A
chr2	25750060	25751803	Normal	2.54	122160	DTNB
chr2	24336592	24339564	Normal	2.54	8073	PFN4
chr16	69513090	69517933	Normal,TNBC-Basal	2.54	57014	CYB5B
chr15	83978128	83982556	Normal,TNBC-Basal	2.54	-26874	BNC1
chr13	74647747	74650657	Normal	2.54	58864	KLF12
chr12	125104315	125112528	Normal,TNBC-Basal,TNBC-ClaudinLow	2.54	-56411	NCOR2
chr10	24991136	24996831	Normal	2.54	18614	ARHGAP21
chr10	114678688	114680701	Normal,TNBC-ClaudinLow	2.54	-30314	TCF7L2
chr1	166153268	166154743	TNBC-ClaudinLow	2.54	-18047	FAM78B
chrX	96643886	96646032	Normal,TNBC-ClaudinLow	2.53	174575	DIAPH2-AS1
chr6	161814979	161815995	Normal,TNBC-ClaudinLow	2.53	-120380	AGPAT4
chr5	97434613	97436939	Normal,TNBC-ClaudinLow	2.53	595377	LINC01340
chr5	57019135	57022220	Normal	2.53	74191	LOC101928505
chr5	136431140	136433737	Normal	2.53	402580	SPOCK1
chr5	131100233	131102297	Normal	2.53	31491	FNIP1
chr5	131082557	131084158	Normal	2.53	49399	FNIP1
chr4	47863340	47867644	Normal	2.53	-25369	CORIN
chr4	44120770	44122458	Normal	2.53	329210	KCTD8
chr4	173107604	173112472	LuminaB,LuminaA	2.53	375464	GALNTL6
chr4	164078114	164079314	Normal	2.53	9359	NAF1
chr3	54075789	54076855	TNBC-Basal	2.53	-80370	CACNA2D3
chr21	43834300	43836325	TNBC-ClaudinLow	2.53	11342	UBASH3A
chr2	181937837	181940502	Normal	2.53	93319	UBE2E3
chr2	177337049	177338809	Normal	2.53	127851	MIR1246
chr17	7174544	7176686	TNBC-ClaudinLow	2.53	-9103	CLDN7
chr13	21652610	21656019	Normal,TNBC-Basal,TNBC-ClaudinLow	2.53	-18592	LATS2
chr11	89072818	89075009	Normal	2.53	149996	NOX4
chr11	12470717	12473566	Normal	2.53	73116	PARVA
chr10	98573799	98575050	Normal,TNBC-ClaudinLow	2.53	-17592	LCOR
chr8	17211945	17212997	Normal,TNBC-ClaudinLow	2.52	58569	MTMR7
chr7	116410675	116425971	TNBC-ClaudinLow,HER2	2.52	-84239	CAPZA2
chr5	142688393	142696762	Normal,TNBC-Basal,TNBC-ClaudinLow	2.52	90677	NR3C1
chr4	91761458	91762767	Normal	2.52	605931	CCSER1
chr4	1555766	1557723	LuminaB,LuminaA	2.52	128974	FAM53A
chr17	45005955	45008022	Normal	2.52	6503	GOSR2
chr13	25357890	25359118	Normal	2.52	20204	RNF17
chr11	8624913	8627348	Normal,TNBC-ClaudinLow	2.52	-10294	STK33
chr11	29794331	29796707	Normal	2.52	243058	KCNA4
chr11	28321399	28328685	LuminaB,LuminaA	2.52	174053	MIR8068
chr10	75586124	75588368	TNBC-ClaudinLow	2.52	-15657	NDST2
chr1	87179631	87180706	Normal	2.52	9916	SH3GLB1
chr1	120315092	120319012	LuminaB,LuminaA,HER2	2.52	-5497	HMGCS2
chrX	38551593	38554283	Normal	2.51	-107746	MID1IP1
chrX	143999572	144001704	Normal,TNBC-ClaudinLow	2.51	-328468	SPANXN1
chr7	112362579	112364606	Normal	2.51	66886	TMEM168
chr6	102834080	102836964	Normal	2.51	988662	GRIK2
chr4	85906223	85908553	TNBC-ClaudinLow	2.51	19418	WDFY3-AS2
chr3	94678004	94682340	LuminaB,LuminaA	2.51	23066	LINC00879
chr3	159428929	159430525	Normal,TNBC-Basal,TNBC-ClaudinLow	2.51	56674	IQCJ-SCHIP1-AS1
chr20	24238647	24240368	LuminaB	2.51	59105	FLJ33581
chr19	38176437	38178520	LuminaB	2.51	5738	ZNF781
chr16	68123846	68127548	Normal,LuminaA	2.51	6429	NFATC3
chr16	55399265	55403710	TNBC-Basal,HER2	2.51	43017	IRX6
chr15	81447862	81451114	Normal	2.51	22845	C15orf26
chr14	24692436	24695150	Normal,TNBC-ClaudinLow	2.51	7783	NEDD8
chr13	99157943	99164203	Normal,TNBC-Basal,TNBC-ClaudinLow	2.51	13306	STK24
chr13	77781169	77783392	Normal	2.51	118897	MYCBP2
chr12	90029566	90031421	Normal	2.51	19351	ATP2B1
chr10	75982453	75985388	Normal,TNBC-ClaudinLow	2.51	47674	ADK
[truncated: 1,793 more rows]
