# Supplementary material for: Histone modification profiling in breast cancer cell lines highlights commonalities and differences among subtypes
Source: BMC Genomics. 2018 Feb 20;19:150. doi: 10.1186/s12864-018-4533-0 (PMC5819162; doi:10.1186/s12864-018-4533-0)
Supplement: Supplementary file 9 — Table S4. List of genes with subtype specific active transcription states. (XLS 44 kb) [file 12864_2018_4533_MOESM9_ESM.xls]

ucsc_id	gene	subtype	fold
uc002hsr.3	GRB7	LuminalB,HER2	33.7
uc010dlo.2	ANKRD30B	LuminalB	33.1
uc001ifp.3	DIP2C	LuminalB,LuminalA,TNBC-Basal,TNBC-ClaudinLow,HER2	19.4
uc021ulp.1	ZNF516	Normal,LuminalB,LuminalA,TNBC-Basal,TNBC-ClaudinLow	18.5
uc004cmn.3	TOR4A	Normal,TNBC-ClaudinLow	18.4
uc004bbm.3	TMEM246	Normal	18.1
uc010ecu.2	ZNF429	Normal,LuminalB,LuminalA,TNBC-Basal,TNBC-ClaudinLow	17.9
uc031rir.1	FLJ44313	Normal,LuminalB,LuminalA,TNBC-Basal,TNBC-ClaudinLow	17.4
uc003vrp.1	AKR1B1	Normal,TNBC-Basal,TNBC-ClaudinLow	17.2
uc003gkd.4	AFAP1-AS1	TNBC-Basal,TNBC-ClaudinLow	15.3
uc002hsm.3	ERBB2	LuminalB,HER2	15.3
uc002tyr.4	GALNT13	TNBC-ClaudinLow	15.1
uc002hsh.3	TCAP	LuminalB,HER2	15
uc001ljv.1	FAM196A	Normal,LuminalB,LuminalA,TNBC-Basal,TNBC-ClaudinLow	14.5
uc010wei.2	STARD3	LuminalB,HER2	13.8
uc002cvh.4	NAA60	Normal,LuminalB,LuminalA,HER2	13.6
uc031rjx.1	ZNF85	Normal,LuminalB,LuminalA,TNBC-Basal,TNBC-ClaudinLow	13.5
uc002hsq.3	MIEN1	LuminalB,HER2	13.2
uc002cvd.3	ZNF597	Normal,LuminalB,LuminalA,HER2	13.1
uc031qzz.1	PNMT	LuminalB,HER2	12.8
uc002yph.3	HUNK	LuminalB,LuminalA,TNBC-Basal,TNBC-ClaudinLow,HER2	12.6
uc002bjt.1	BNC1	Normal	12.4
uc003xnt.3	SFRP1	TNBC-Basal	11.8
uc021ygb.1	TNIP1	TNBC-ClaudinLow	11.7
uc002hqd.3	SRCIN1	LuminalB	11.7
uc003syh.3	HOXA2	Normal	11.4
uc002hrz.3	PPP1R1B	LuminalB,HER2	11.4
uc003jde.3	IRX1	Normal	11.2
uc001san.3	KRT5	Normal,TNBC-Basal	11
uc010ywt.1	SH3RF3	Normal,TNBC-Basal,TNBC-ClaudinLow	10.8
uc011dwn.2	PTCHD4	Normal	10.5
uc002hry.3	NEUROD2	LuminalB,HER2	10.5
uc002ejl.3	MT1E	Normal,TNBC-ClaudinLow	10.3
uc002uks.3	HOXD4	TNBC-ClaudinLow	10.2
uc001bye.3	ZMYM6NB	Normal,LuminalB,LuminalA,TNBC-Basal,TNBC-ClaudinLow	10.2
uc001byd.4	LOC653160	Normal,LuminalB,LuminalA,TNBC-Basal,TNBC-ClaudinLow	10.2
uc003syr.2	HOXA-AS3	Normal	10.1
uc002hsj.3	PGAP3	LuminalB,HER2	9.63
uc003ctz.2	COL7A1	Normal,TNBC-ClaudinLow	9.58
uc003dxu.2	PVRL3	Normal,TNBC-ClaudinLow	9.37
uc002ffo.3	DYNLRB2	Normal,LuminalB,LuminalA,TNBC-ClaudinLow,HER2	9.24
uc003yhv.1	SDC2	Normal,LuminalB,LuminalA,TNBC-Basal,TNBC-ClaudinLow	9.17
uc002htb.4	IKZF3	LuminalB,HER2	9.03
uc003oxy.3	ENPP4	LuminalB,LuminalA,TNBC-Basal,TNBC-ClaudinLow,HER2	8.98
uc001sei.3	HOXC13	Normal,LuminalB,LuminalA,TNBC-Basal,HER2	8.85
uc003izh.1	ZFP42	TNBC-Basal	8.82
uc002ljz.3	CDH7	LuminalB,LuminalA	8.73
uc010dbh.1	HOXB6	LuminalB	8.72
uc003nfo.3	HIST1H1A	Normal,TNBC-Basal	8.7
uc003vnz.4	FLNC	TNBC-ClaudinLow	8.56
uc002npe.3	ZNF66	Normal,LuminalB,LuminalA,TNBC-Basal,TNBC-ClaudinLow	8.51
uc004byc.4	C9orf50	Normal,LuminalB,LuminalA,TNBC-Basal,TNBC-ClaudinLow	8.42
uc022axu.1	RUNX1T1	LuminalB,LuminalA,TNBC-ClaudinLow	8.08
uc001koj.4	MARVELD1	Normal,LuminalB,LuminalA,TNBC-Basal,TNBC-ClaudinLow	7.87
uc003exa.3	TM4SF18	TNBC-Basal	7.76
uc002lnd.3	NFATC1	Normal,LuminalB,LuminalA,TNBC-Basal,TNBC-ClaudinLow	7.76
uc003yba.3	PKIA	LuminalB	7.74
uc002ctk.3	IL32	TNBC-ClaudinLow	7.73
uc022ayc.1	FAM92A1	Normal,LuminalB,LuminalA,TNBC-Basal,TNBC-ClaudinLow	7.71
uc001lfv.3	TACC2	HER2	7.66
uc022ayb.1	LINC00535	Normal,LuminalB,LuminalA,TNBC-Basal,TNBC-ClaudinLow	7.62
uc003lui.4	SPARC	Normal	7.62
uc002ehz.4	MMP2	Normal	7.58
uc001zus.1	DUOX1	Normal	7.33
uc001zur.2	DUOXA1	Normal	7.28
uc001akp.3	TP73	Normal,LuminalB,LuminalA,TNBC-Basal,TNBC-ClaudinLow	7.1
uc002kzs.1	FHOD3	Normal,TNBC-ClaudinLow	6.98
uc003ffo.1	EVI1	Normal,TNBC-Basal,TNBC-ClaudinLow,HER2	6.91
uc004aqf.2	SHC3	TNBC-Basal,TNBC-ClaudinLow	6.9
uc004efb.2	KLHL4	Normal,TNBC-ClaudinLow	6.87
uc003foz.3	EPHB3	Normal,LuminalB,LuminalA,TNBC-Basal,HER2	6.86
uc002qpy.2	ZNF154	LuminalB	6.76
uc003cgh.1	STAC	Normal,TNBC-Basal,TNBC-ClaudinLow,HER2	6.65
uc004eps.3	AMOT	LuminalB,LuminalA,TNBC-Basal,TNBC-ClaudinLow,HER2	6.64
uc002fmm.2	CBFA2T3	LuminalB,LuminalA	6.64
uc003syn.2	HOXA5	Normal	6.61
uc003eds.3	FSTL1	Normal,TNBC-Basal,TNBC-ClaudinLow	6.46
uc003jda.3	IRX2	Normal,LuminalB,LuminalA,TNBC-Basal,HER2	6.45
uc009yet.2	TRIM22	Normal	6.44
uc003yhw.3	CPQ	Normal,LuminalB,LuminalA,TNBC-Basal,TNBC-ClaudinLow	6.39
uc002xtr.3	SULF2	Normal,LuminalB,LuminalA,TNBC-Basal,HER2	6.39
uc021xcg.1	PVRL3-AS1	Normal,TNBC-ClaudinLow	6.32
uc021qbc.1	TTC40	LuminalB,LuminalA,TNBC-ClaudinLow	6.18
uc001abb.3	M37726	LuminalB,LuminalA,TNBC-Basal,TNBC-ClaudinLow,HER2	6.17
uc003gik.3	EVC2	Normal	6.15
uc004dun.2	USP51	LuminalB,LuminalA,TNBC-Basal,TNBC-ClaudinLow,HER2	6.13
uc004dtj.2	ITIH6	LuminalB	6.07
uc002vxj.3	RAMP1	LuminalB,LuminalA,TNBC-ClaudinLow	6.03
uc001hff.1	YOD1	Normal,LuminalB,TNBC-Basal,TNBC-ClaudinLow,HER2	5.87
uc002jkp.3	GPRC5C	LuminalB,LuminalA	5.82
uc002hqp.1	PCGF2	LuminalB	5.81
uc001xqa.3	LTBP2	Normal	5.81
uc010lez.3	CDK6	Normal,TNBC-Basal,TNBC-ClaudinLow,HER2	5.79
uc002hqi.4	MLLT6	LuminalB	5.79
uc001tvt.1	TBX3	Normal,LuminalB,LuminalA,HER2	5.79
uc002hqs.3	PIP4K2B	LuminalB	5.77
uc010dvu.2	FLJ22184	LuminalB	5.75
uc003jdc.3	C5orf38	Normal,LuminalB,LuminalA,TNBC-Basal,HER2	5.73
uc002npq.1	ZNF708	Normal,LuminalB,LuminalA,TNBC-Basal,TNBC-ClaudinLow	5.73
uc001lbg.1	TDRD1	HER2	5.68
uc010kun.2	LOC541472	TNBC-ClaudinLow	5.66
uc002dpd.3	SBK1	LuminalB	5.64
uc001jax.4	ZNF239	Normal,LuminalB,LuminalA,TNBC-Basal,TNBC-ClaudinLow	5.62
uc021tzh.1	HOXB-AS3	LuminalB	5.61
uc004ari.1	ROR2	LuminalA	5.61
uc003cay.3	RFTN1	TNBC-ClaudinLow	5.6
uc001kpa.1	LOXL4	LuminalB,TNBC-ClaudinLow	5.6
uc003tzg.4	CLDN3	LuminalB,LuminalA,TNBC-Basal,TNBC-ClaudinLow,HER2	5.55
uc002inw.3	HOXB8	LuminalB	5.47
uc001prh.1	DSCAML1	LuminalB,LuminalA	5.45
uc001vqw.4	COL4A1	Normal,TNBC-Basal,TNBC-ClaudinLow	5.43
uc010yht.1	ZSCAN18	LuminalB,TNBC-Basal,TNBC-ClaudinLow	5.42
uc001jec.3	GPRIN2	TNBC-Basal,HER2	5.42
uc001kmw.2	SLIT1	LuminalB,LuminalA	5.35
uc001vmd.4	ABCC4	TNBC-ClaudinLow	5.32
uc010wds.1	CISD3	LuminalB	5.31
uc010cvv.3	CDK12	LuminalB,HER2	5.3
uc002qst.4	ZNF132	TNBC-ClaudinLow	5.3
uc002bss.2	RGMA	TNBC-Basal	5.3
uc001lwn.3	KCNQ1	LuminalB,LuminalA,TNBC-Basal,TNBC-ClaudinLow,HER2	5.29
uc003svj.4	IL6	TNBC-ClaudinLow	5.21
uc003lbp.3	SPOCK1	Normal	5.18
uc002uqd.3	GULP1	Normal,LuminalB,LuminalA,TNBC-ClaudinLow,HER2	5.18
uc002hqr.3	PSMB3	LuminalB	5.18
uc001lgj.2	HTRA1	Normal,LuminalB,LuminalA,TNBC-Basal,TNBC-ClaudinLow	5.11
uc002hqx.1	RPL23	LuminalB	5.07
uc001yap.3	RIN3	Normal,TNBC-Basal,TNBC-ClaudinLow	5.05
uc002hjj.4	SLFN12	Normal,TNBC-Basal,TNBC-ClaudinLow	5.03
uc004dum.3	MAGEH1	LuminalB,LuminalA,TNBC-Basal,TNBC-ClaudinLow,HER2	5.02
uc002snk.1	EVA1A	Normal,TNBC-Basal,TNBC-ClaudinLow	5.02
uc002mwi.3	LYL1	TNBC-ClaudinLow	5.01
uc002hxh.2	KRT17	Normal,TNBC-Basal	5
uc001whc.3	MMP14	Normal,LuminalB,TNBC-Basal,TNBC-ClaudinLow	5
uc021omq.1	HYI	TNBC-ClaudinLow	4.98
uc003zti.4	PRSS3	Normal,TNBC-ClaudinLow	4.98
uc022axi.1	REXO1L1	HER2	4.97
uc010lnk.3	DENND2A	TNBC-ClaudinLow	4.95
uc003mud.3	MGC39372	Normal,LuminalB,LuminalA,TNBC-Basal,TNBC-ClaudinLow	4.93
uc004bxs.2	C9orf106	LuminalB,LuminalA,HER2	4.92
uc003ydl.1	REXO1L2P	LuminalB,HER2	4.82
uc003cmo.3	FAM198A	LuminalB,LuminalA,TNBC-Basal,TNBC-ClaudinLow	4.82
uc003awr.3	APOBEC3C	Normal,TNBC-Basal,TNBC-ClaudinLow	4.79
uc003yhh.3	TP53INP1	Normal,LuminalB,LuminalA	4.77
uc010wdq.2	C17orf96	LuminalB	4.75
uc003qom.4	ESR1	LuminalB,LuminalA	4.72
uc010wdv.3	CWC25	LuminalB	4.69
uc002nyg.2	FXYD5	Normal,TNBC-Basal,TNBC-ClaudinLow,HER2	4.69
uc011ebr.2	HEY2	LuminalB	4.64
uc001gzq.3	BTG2	Normal,LuminalB,LuminalA	4.64
uc001rgz.3	RASSF8	Normal,LuminalB,LuminalA,TNBC-Basal,TNBC-ClaudinLow	4.62
uc001sth.3	IRAK3	TNBC-ClaudinLow	4.57
uc003csx.2	PLXNB1	Normal,LuminalB,LuminalA,TNBC-Basal,HER2	4.56
uc002jat.3	CYB561	LuminalB,LuminalA,HER2	4.54
uc003iyx.1	UNQ2560	TNBC-ClaudinLow	4.52
uc010cvq.3	LASP1	LuminalB	4.51
uc001mln.3	PDE3B	LuminalB,LuminalA,TNBC-ClaudinLow,HER2	4.5
uc001ijz.3	GATA3	Normal,LuminalB,LuminalA,TNBC-Basal,HER2	4.47
uc001hzz.1	AKT3	Normal,TNBC-Basal,TNBC-ClaudinLow	4.47
uc001mll.3	PSMA1	LuminalB,LuminalA,TNBC-ClaudinLow,HER2	4.46
uc003oqq.4	MDFI	Normal,TNBC-Basal,HER2	4.45
uc002oim.4	SPRED3	Normal,TNBC-ClaudinLow	4.4
uc021tzt.1	FLJ45513	LuminalB	4.38
uc003kwn.3	PDLIM4	Normal,TNBC-ClaudinLow	4.38
uc002hdv.1	TIAF1	LuminalB	4.38
uc002mwd.3	NFIX	Normal,TNBC-Basal,TNBC-ClaudinLow	4.36
uc003ygi.3	GEM	Normal,LuminalB,LuminalA,TNBC-Basal,TNBC-ClaudinLow	4.32
uc002hxf.2	KRT14	Normal	4.3
uc002kdf.3	RAC3	Normal,LuminalB,LuminalA,TNBC-ClaudinLow,HER2	4.29
uc003xzi.3	RDH10	HER2	4.28
uc003ngv.4	HIST1H3D	Normal,LuminalB,LuminalA,TNBC-Basal,HER2	4.27
uc001cgj.3	CITED4	Normal,LuminalB,TNBC-Basal,HER2	4.27
uc002vjo.2	IHH	Normal,LuminalB,TNBC-Basal,TNBC-ClaudinLow	4.23
uc003fbl.4	PTX3	Normal,LuminalB,TNBC-Basal,TNBC-ClaudinLow	4.22
uc002rax.3	KCNF1	LuminalB	4.22
uc001blm.4	CNKSR1	Normal,LuminalB,LuminalA,TNBC-Basal,HER2	4.16
uc021umv.1	TBXA2R	TNBC-ClaudinLow	4.15
uc010fwg.3	SPEG	Normal,TNBC-Basal	4.15
uc021wgd.2	STMN3	LuminalB,LuminalA	4.14
uc021umw.1	CACTIN-AS1	TNBC-ClaudinLow	4.11
uc002mfm.3	C3	TNBC-Basal,TNBC-ClaudinLow	4.11
uc003pus.3	SLC16A10	LuminalB,LuminalA,TNBC-Basal,TNBC-ClaudinLow,HER2	4.09
uc001kzg.3	PDCD4	Normal,LuminalB,LuminalA	4.09
uc002ffs.3	CDYL2	LuminalB,LuminalA	4.08
uc021qem.1	SAA1	TNBC-ClaudinLow	4.05
uc002iny.3	PRAC	LuminalB	4.04
uc003ghe.3	DOK7	LuminalB,LuminalA,TNBC-ClaudinLow	4.03
uc002iwx.4	PPM1E	LuminalB,LuminalA	4.02
uc003wxd.2	MICU3	TNBC-ClaudinLow	3.98
uc022bae.1	SAMD12-AS1	HER2	3.97
uc002zwv.1	RAB36	LuminalB	3.95
uc002vgb.3	MARCH4	Normal,TNBC-ClaudinLow	3.95
uc003mgf.3	RGS14	Normal	3.94
uc002egc.2	ADCY7	Normal,TNBC-Basal,TNBC-ClaudinLow	3.93
uc004epq.3	LHFPL1	LuminalB,LuminalA,TNBC-ClaudinLow,HER2	3.92
uc003dgz.3	CHDH	Normal,LuminalB,LuminalA,TNBC-Basal,TNBC-ClaudinLow	3.92
uc002mxx.4	IL27RA	Normal,LuminalB,LuminalA,TNBC-Basal,TNBC-ClaudinLow	3.89
uc003dzf.3	CCDC80	Normal,TNBC-Basal	3.88
uc003ixh.3	SNX25	Normal,LuminalB,LuminalA,TNBC-Basal,TNBC-ClaudinLow	3.87
uc001ohu.3	SLC29A2	LuminalB,LuminalA,TNBC-Basal,TNBC-ClaudinLow,HER2	3.87
uc002iow.3	ZNF652	LuminalB,LuminalA	3.85
uc003gby.3	IDUA	LuminalB	3.84
uc002wod.1	SPTLC3	Normal	3.84
uc002xbt.3	PROCR	Normal,TNBC-ClaudinLow	3.83
uc001snd.3	LRP1	Normal,TNBC-ClaudinLow	3.82
uc003dha.3	IL17RB	Normal,LuminalB,LuminalA,TNBC-Basal,TNBC-ClaudinLow	3.8
uc031rvj.1	KCNJ15	Normal	3.78
uc001ple.3	C11orf92	LuminalB	3.76
uc001fuu.3	LOC100505633	TNBC-Basal	3.76
uc003owo.3	C6orf223	TNBC-Basal	3.75
uc001ssh.2	TBC1D30	LuminalB,LuminalA,HER2	3.74
uc002hbp.3	ALDOC	LuminalB	3.73
uc003evd.3	PCOLCE2	Normal,LuminalB,LuminalA,TNBC-Basal,TNBC-ClaudinLow	3.72
uc010flv.4	GYPC	TNBC-ClaudinLow	3.71
uc001rbr.3	EMP1	Normal,TNBC-Basal,TNBC-ClaudinLow,HER2	3.71
uc003hhe.3	IL8	Normal,TNBC-ClaudinLow	3.7
uc002vqu.1	SP100	Normal,TNBC-Basal,TNBC-ClaudinLow	3.7
uc010oma.2	LURAP1	Normal	3.68
uc003xez.2	PNMA2	TNBC-ClaudinLow	3.67
uc003gqm.2	GPR125	Normal,LuminalB,LuminalA,TNBC-Basal,TNBC-ClaudinLow	3.66
uc010een.1	SYNE4	LuminalB,LuminalA,HER2	3.63
uc011cpa.1	C5orf42	Normal,LuminalB,LuminalA,TNBC-Basal,TNBC-ClaudinLow	3.6
uc002iur.3	DGKE	LuminalA	3.6
uc011anp.2	MAFF	Normal,TNBC-Basal,TNBC-ClaudinLow,HER2	3.59
uc003iyw.4	CYP4V2	TNBC-ClaudinLow	3.58
uc002klu.3	TGIF1	TNBC-Basal	3.58
uc001szv.4	SLC6A15	Normal	3.56
uc003kxw.3	SOWAHA	LuminalB	3.55
uc021uoa.1	TGFBR3L	Normal,LuminalB,LuminalA,TNBC-ClaudinLow	3.52
uc002xng.3	PI3	TNBC-Basal	3.5
uc001tov.3	MMAB	LuminalB	3.5
uc001vcb.3	RB1	Normal,LuminalB,LuminalA,TNBC-ClaudinLow,HER2	3.49
uc002ixi.3	SMG8	LuminalB,LuminalA	3.48
uc001xvr.3	FLRT2	Normal	3.43
uc001uyi.2	RGCC	Normal,TNBC-Basal	3.43
uc001vps.3	BIVM	Normal,TNBC-ClaudinLow	3.41
uc011ecq.2	EYA4	TNBC-ClaudinLow	3.4
uc011jyj.1	RPL23P8	LuminalB	3.39
uc010xwh.3	ATP1A3	LuminalB,LuminalA,TNBC-Basal,TNBC-ClaudinLow,HER2	3.38
uc002ink.1	HOXB1	LuminalB	3.38
uc002ybb.3	PPP1R3D	LuminalB,LuminalA,HER2	3.36
uc002nuv.3	KCTD15	Normal,LuminalB,LuminalA,TNBC-Basal,HER2	3.34
uc001brn.2	TMEM200B	TNBC-ClaudinLow	3.34
uc010fyq.3	CXCR7	Normal,LuminalB	3.33
uc003inj.2	ANXA2P1	Normal,HER2	3.32
uc010mdb.1	SAMD12	HER2	3.3
uc002sue.1	ZNF514	Normal,LuminalB,LuminalA,TNBC-Basal,TNBC-ClaudinLow	3.29
uc004eoh.3	KCNE1L	Normal,TNBC-ClaudinLow	3.25
uc002ipa.3	NXPH3	Normal,LuminalB,LuminalA,TNBC-Basal,TNBC-ClaudinLow	3.25
uc001haw.3	PIK3C2B	LuminalB,LuminalA,HER2	3.24
uc002imp.4	PRR15L	LuminalB,LuminalA	3.23
uc011kez.1	LINC00035	HER2	3.22
uc003zbd.3	KIAA1875	LuminalB,LuminalA,TNBC-Basal,TNBC-ClaudinLow	3.2
uc021pzj.1	ENO4	Normal,LuminalB,LuminalA,TNBC-ClaudinLow	3.19
uc011jwx.2	GRID2IP	LuminalB	3.19
uc003drb.4	PROS1	TNBC-ClaudinLow	3.19
uc001ozl.4	TENM4	Normal	3.18
uc003mxp.1	DSP	Normal,LuminalB,LuminalA,TNBC-Basal,HER2	3.16
uc001miq.3	MTRNR2L8	LuminalB,LuminalA,TNBC-Basal,TNBC-ClaudinLow,HER2	3.16
uc003tdc.3	RP9P	Normal,LuminalB,LuminalA,TNBC-Basal,TNBC-ClaudinLow	3.15
uc001nkl.3	SLC43A1	TNBC-ClaudinLow	3.15
uc003yoj.3	MED30	HER2	3.14
uc003zhp.1	KIAA0020	Normal,LuminalA,TNBC-Basal,TNBC-ClaudinLow,HER2	3.13
uc003wdz.2	ARHGEF35	Normal,LuminalB,LuminalA,TNBC-Basal,HER2	3.12
uc002wwy.1	TTLL9	LuminalB,LuminalA,TNBC-ClaudinLow	3.12
uc002wwu.1	DUSP15	LuminalB,LuminalA,TNBC-ClaudinLow	3.12
uc002ukt.1	HOXD3	TNBC-ClaudinLow	3.12
uc011dyh.2	KCNQ5	Normal,LuminalB,TNBC-Basal,TNBC-ClaudinLow	3.11
uc003jfk.3	FAM105B	Normal,LuminalB,LuminalA,TNBC-Basal,TNBC-ClaudinLow	3.11
uc002hrf.1	LOC100131347	LuminalB	3.1
uc021pxg.1	FGF8	LuminalB,LuminalA,TNBC-ClaudinLow	3.09
uc003yse.2	LOC727677	HER2	3.09
uc002hdc.3	FLOT2	LuminalB	3.09
uc003yvh.2	TRAPPC9	Normal,LuminalB,LuminalA,TNBC-Basal,TNBC-ClaudinLow	3.07
uc002hca.1	PROCA1	LuminalB	3.07
uc001wbe.3	SALL2	LuminalB	3.06
uc003fua.2	LINC00884	TNBC-Basal	3.04
uc002ies.3	NAGS	TNBC-ClaudinLow	3.04
uc010tyr.2	CRIP2	Normal,LuminalB,LuminalA,HER2	3.01
uc031sgh.1	SNCA	Normal	2.99
uc003yvn.3	AGO2	Normal,LuminalB,LuminalA,TNBC-Basal,TNBC-ClaudinLow	2.99
uc001wty.4	PAX9	Normal,LuminalB,LuminalA,HER2	2.99
uc010xod.2	SLC1A6	TNBC-Basal	2.97
uc003mag.2	FAM196B	Normal,TNBC-ClaudinLow	2.97
uc002cxv.4	ROGDI	LuminalB,LuminalA,HER2	2.97
uc003dxd.3	DZIP3	Normal,LuminalB,LuminalA,TNBC-Basal,TNBC-ClaudinLow	2.96
uc003zyv.3	RECK	Normal,TNBC-Basal,TNBC-ClaudinLow	2.95
uc010tem.2	CCDC169	TNBC-ClaudinLow	2.94
uc010tei.2	CCDC169-SOHLH2	TNBC-ClaudinLow	2.94
uc003ysl.3	PVT1	HER2	2.94
uc001lcu.3	HSPA12A	Normal,LuminalB,LuminalA,TNBC-ClaudinLow	2.92
uc002hrb.2	LINC00672	LuminalB	2.91
uc010fur.3	CPS1	Normal	2.9
uc002xrg.1	CD40	TNBC-ClaudinLow	2.9
uc002uev.4	FASTKD1	Normal,LuminalA,TNBC-Basal,TNBC-ClaudinLow,HER2	2.9
uc002jof.1	TSEN54	LuminalB,LuminalA,HER2	2.9
uc001vgo.3	THSD1	Normal,LuminalB	2.9
uc002izo.3	MED13	LuminalB,LuminalA	2.88
uc003yob.3	EIF3H	HER2	2.87
uc001ftj.1	AIM2	TNBC-ClaudinLow	2.87
uc004ddy.2	SRPX	Normal,TNBC-ClaudinLow	2.86
uc011egh.2	PACRG-AS1	LuminalB	2.83
uc021vnn.1	CYP27C1	Normal	2.82
uc003yvl.3	CHRAC1	Normal,LuminalB,LuminalA,TNBC-Basal,TNBC-ClaudinLow	2.82
uc001xno.3	RBM25	Normal,LuminalB,LuminalA,TNBC-ClaudinLow,HER2	2.82
uc003mju.3	ZNF354C	Normal,TNBC-Basal,TNBC-ClaudinLow	2.81
uc002ulk.1	LOC100130691	Normal,TNBC-Basal,TNBC-ClaudinLow	2.81
uc002uli.5	NFE2L2	Normal,TNBC-Basal,TNBC-ClaudinLow	2.81
uc002ljs.1	SERPINB8	Normal,TNBC-ClaudinLow	2.81
uc011bja.2	POGLUT1	Normal,LuminalB,LuminalA,TNBC-Basal,TNBC-ClaudinLow	2.8
uc003ykn.3	RRM2B	Normal,LuminalB,LuminalA	2.8
uc003bst.3	CAMK1	TNBC-ClaudinLow	2.8
uc001qbc.3	ROBO3	Normal,TNBC-Basal,TNBC-ClaudinLow	2.8
uc004bwh.3	CCBL1	TNBC-ClaudinLow	2.79
uc003dpl.1	PDZRN3	LuminalB,LuminalA	2.79
uc002lga.3	TCF4	Normal	2.79
uc010ijo.3	PRDM8	Normal,TNBC-ClaudinLow	2.78
uc002kaf.2	BAHCC1	Normal,LuminalB,LuminalA,TNBC-Basal,TNBC-ClaudinLow	2.78
uc011mpj.2	EDA	Normal,LuminalB,LuminalA,TNBC-ClaudinLow,HER2	2.77
uc003gxk.1	ATP10D	Normal,TNBC-Basal,TNBC-ClaudinLow	2.77
uc001nsc.1	MYRF	TNBC-ClaudinLow	2.77
uc021xwm.1	LOC100505806	Normal,TNBC-ClaudinLow	2.76
uc002atb.1	THSD4	LuminalB,LuminalA	2.76
uc021ycm.1	ZRSR1	HER2	2.75
uc003wtu.2	C8orf12	Normal,TNBC-ClaudinLow	2.75
uc003fov.3	CHRD	LuminalB	2.75
uc003gxz.3	TEC	TNBC-ClaudinLow	2.74
uc004dew.3	CXorf38	TNBC-ClaudinLow	2.73
uc003hlb.2	FRAS1	TNBC-Basal	2.73
uc003tkp.2	CAMK2B	LuminalB	2.72
uc002pmr.3	PPFIA3	LuminalB	2.72
uc003zee.1	ZNF517	Normal,LuminalB,LuminalA,TNBC-Basal,TNBC-ClaudinLow	2.7
uc003kmq.3	ERAP2	Normal,TNBC-ClaudinLow	2.69
uc001iqn.4	C10orf114	TNBC-Basal,HER2	2.69
uc001vcc.1	LPAR6	Normal,LuminalB,LuminalA,TNBC-ClaudinLow,HER2	2.67
uc003uoo.4	ACN9	Normal,LuminalB,TNBC-Basal,TNBC-ClaudinLow,HER2	2.66
uc004aly.3	TLE1	LuminalB,LuminalA,TNBC-Basal,TNBC-ClaudinLow,HER2	2.65
uc021vlz.1	LIMS3-LOC440895	Normal	2.64
uc003cew.3	GPD1L	LuminalB,LuminalA,HER2	2.64
uc002tff.3	LIMS3	Normal	2.64
uc002iwj.2	MTMR4	LuminalB,LuminalA	2.64
uc002inz.2	HOXB-AS5	LuminalB	2.64
uc010rbn.1	STK33	TNBC-ClaudinLow	2.63
uc002wef.1	FAM110A	Normal,LuminalB,TNBC-Basal,TNBC-ClaudinLow,HER2	2.63
uc001kpp.4	CNNM1	LuminalB,LuminalA	2.63
uc004bie.4	AMBP	LuminalB	2.62
uc002vcl.2	PLEKHM3	Normal,TNBC-Basal	2.62
uc002ogm.3	ZNF571-AS1	TNBC-Basal	2.62
uc003daq.3	CACNA2D2	LuminalB	2.61
uc001kzl.4	SHOC2	Normal,LuminalB,LuminalA,TNBC-ClaudinLow	2.61
uc010fvk.1	TNS1	TNBC-Basal	2.6
uc002lqk.4	KISS1R	Normal	2.6
uc010zrs.1	BANF2	Normal	2.59
uc003ngk.4	HIST1H2BC	LuminalA	2.59
uc002rji.3	CAD	Normal,LuminalA,TNBC-Basal,TNBC-ClaudinLow,HER2	2.59
uc010fxm.1	SP140L	Normal,TNBC-Basal,TNBC-ClaudinLow	2.57
uc002ddc.3	PDXDC1	Normal,LuminalB,LuminalA,TNBC-Basal,HER2	2.57
uc001scf.3	RARG	Normal,LuminalB,LuminalA,TNBC-Basal,HER2	2.57
uc003tyy.3	STX1A	TNBC-ClaudinLow,HER2	2.56
uc002jfa.3	AMZ2P1	LuminalB,LuminalA	2.56
uc001cgz.4	HIVEP3	TNBC-ClaudinLow	2.56
uc002sts.4	LOC654342	TNBC-ClaudinLow	2.55
uc002cwa.1	LOC100507501	LuminalB,LuminalA	2.54
uc001ham.3	SOX13	LuminalB,LuminalA,HER2	2.54
uc022alq.1	LOC646329	Normal,TNBC-ClaudinLow,HER2	2.53
uc010wlv.1	PHOSPHO1	LuminalB	2.53
uc003tyr.3	VPS37D	LuminalB	2.53
uc002ivi.3	SRSF1	LuminalB,LuminalA	2.53
uc001rib.2	PPFIBP1	Normal,TNBC-ClaudinLow	2.53
uc002hqv.2	C17orf98	LuminalB	2.52
uc022cbe.1	GPRASP2	Normal,LuminalB,LuminalA,TNBC-Basal,TNBC-ClaudinLow	2.51
uc021xlv.1	WDR1	TNBC-ClaudinLow	2.51
uc021szt.1	RAB40C	LuminalB,LuminalA,HER2	2.51
uc004bcn.3	SLC44A1	Normal,LuminalB,LuminalA,TNBC-Basal,HER2	2.51
uc001zvu.4	SQRDL	Normal,TNBC-ClaudinLow	2.51
uc002rer.3	FKBP1B	Normal	2.5
uc001goe.2	LHX4	LuminalB,LuminalA	2.5
uc002sep.3	APLF	Normal,TNBC-Basal,TNBC-ClaudinLow	2.49
uc001mlr.3	CYP2R1	Normal,LuminalB,LuminalA,TNBC-ClaudinLow,HER2	2.49
uc001ofb.2	SIPA1	Normal,TNBC-ClaudinLow	2.48
uc001cty.2	ZCCHC11	Normal,LuminalB,TNBC-Basal,TNBC-ClaudinLow,HER2	2.48
uc010iya.1	SMA3	Normal,LuminalB,LuminalA,TNBC-ClaudinLow,HER2	2.47
uc003zey.3	TMED10P1	Normal,LuminalB,LuminalA,TNBC-Basal,TNBC-ClaudinLow	2.47
uc003ynu.3	CSMD3	HER2	2.47
uc002ioq.1	ABI3	LuminalB	2.47
uc004bof.3	NEK6	TNBC-ClaudinLow	2.46
uc004bdz.1	EPB41L4B	LuminalB,LuminalA,TNBC-Basal,TNBC-ClaudinLow,HER2	2.46
uc002pva.3	KLK10	TNBC-Basal	2.46
uc002jbm.3	STRADA	LuminalB,LuminalA	2.46
uc002ioj.3	SNF8	LuminalB,LuminalA	2.46
uc031six.1	LOC100130744	Normal,LuminalB,LuminalA,TNBC-Basal,TNBC-ClaudinLow	2.45
uc003hwz.3	BDH2	Normal	2.44
uc002qzh.2	ASAP2	TNBC-ClaudinLow	2.43
uc002izm.3	INTS2	LuminalB,LuminalA	2.43
uc002iox.1	PHB	LuminalB,LuminalA	2.43
uc003kyn.1	FSTL4	LuminalB	2.42
uc031sba.1	POPDC2	TNBC-Basal	2.41
uc021pxr.1	GSTO1	Normal,LuminalB,LuminalA,TNBC-ClaudinLow	2.4
uc011mvx.2	SLC9A6	Normal,TNBC-Basal,TNBC-ClaudinLow	2.4
uc002hrd.1	LRRC37A11P	LuminalB	2.4
uc001rth.4	LMBR1L	Normal	2.4
uc001kto.3	FBXW4	Normal,LuminalB,LuminalA	2.4
uc001cpd.3	TSPAN1	LuminalB,TNBC-Basal	2.4
uc002jqn.2	ZACN	LuminalB	2.39
uc002qik.3	GP6	LuminalB,TNBC-Basal,TNBC-ClaudinLow,HER2	2.38
uc002fjh.3	IRF8	LuminalB	2.38
uc001eyd.2	POGZ	Normal,LuminalB,LuminalA,TNBC-ClaudinLow,HER2	2.38
uc001bne.3	GPATCH3	Normal,LuminalA,TNBC-Basal,TNBC-ClaudinLow,HER2	2.38
uc010rbv.2	KRT8P41	TNBC-ClaudinLow	2.37
uc021tzq.1	GNGT2	LuminalB	2.36
uc003qwi.3	HGC6.1.1	LuminalB	2.36
uc003jxm.3	GUSBP3	Normal,LuminalB,LuminalA,TNBC-ClaudinLow,HER2	2.36
uc002ukf.1	HOXD13	Normal	2.36
uc002jnp.3	MIF4GD	LuminalB	2.36
uc001zkm.1	EIF2AK4	Normal,TNBC-ClaudinLow	2.36
uc010gas.3	CPXM1	Normal,TNBC-Basal,HER2	2.35
uc002nfa.3	F2RL3	TNBC-Basal,TNBC-ClaudinLow	2.35
uc002iuq.4	C17orf67	Normal,LuminalA	2.35
uc022cgo.1	MAGEA8	LuminalB	2.34
uc003jva.3	PIK3R1	Normal,LuminalB,LuminalA	2.34
uc002ybx.2	PSMA7	Normal,LuminalB,LuminalA,TNBC-ClaudinLow,HER2	2.34
uc001vmt.3	UGGT2	Normal,TNBC-Basal,TNBC-ClaudinLow	2.33
uc003dwx.4	IFT57	Normal,LuminalB,LuminalA,TNBC-Basal,TNBC-ClaudinLow	2.32
uc002jps.3	WBP2	LuminalB	2.32
uc001vfq.4	DHRS12	LuminalB	2.32
uc003gic.3	STX18	Normal,LuminalB,LuminalA,TNBC-ClaudinLow,HER2	2.31
uc001vfb.4	RNASEH2B	Normal,LuminalB	2.31
uc001hlf.1	GPATCH2	Normal,LuminalA	2.31
uc002qzj.3	ITGB1BP1	TNBC-ClaudinLow	2.3
uc001uhk.4	LINC00944	TNBC-ClaudinLow	2.3
uc001qej.2	ETS1	Normal,TNBC-Basal	2.3
uc001irh.3	BMI1	LuminalB,LuminalA,TNBC-ClaudinLow	2.3
uc021wfd.1	MTRNR2L3	Normal,LuminalB,LuminalA,HER2	2.29
uc010orn.2	DNAJB4	Normal,TNBC-ClaudinLow	2.29
uc002ndv.2	AP1M1	TNBC-ClaudinLow	2.29
uc001ukf.3	FBRSL1	LuminalB	2.29
uc031tel.1	ZNF484	Normal,TNBC-Basal,TNBC-ClaudinLow	2.28
uc011bjf.2	GPR156	TNBC-Basal,TNBC-ClaudinLow	2.28
uc003nka.3	HIST1H3J	LuminalB,LuminalA,TNBC-Basal,HER2	2.28
uc002lke.1	DSEL	Normal,TNBC-ClaudinLow	2.28
uc001eam.3	CHI3L2	TNBC-Basal	2.27
uc021sjf.1	ANKRD63	Normal	2.26
uc010waq.1	SGK494	LuminalB,HER2	2.26
uc010ilw.1	DKK2	Normal	2.26
uc003fdq.3	ARL14	TNBC-Basal	2.26
uc002owq.3	ZNF575	HER2	2.26
uc002jqs.3	EXOC7	LuminalB	2.26
uc001vgm.2	MRPS31P5	Normal,LuminalB,LuminalA,TNBC-ClaudinLow,HER2	2.26
uc021tiu.1	NLRC5	TNBC-Basal	2.25
uc010mzv.3	GTF3C4	TNBC-ClaudinLow	2.25
uc010cxl.3	KRTAP4-3	HER2	2.25
uc003igu.4	C4orf33	Normal	2.25
uc021xkv.1	HTT	Normal,LuminalB,LuminalA,TNBC-ClaudinLow	2.24
uc003vqq.3	FLJ43663	Normal,TNBC-ClaudinLow,HER2	2.24
uc002yec.1	LOC63930	LuminalB,LuminalA	2.24
uc021rsf.1	SLC25A21	Normal,LuminalB,LuminalA,HER2	2.23
uc011crh.2	SMA4	Normal,LuminalB,LuminalA,TNBC-ClaudinLow,HER2	2.23
uc002jfm.3	CEP112	Normal,LuminalB,LuminalA,TNBC-ClaudinLow	2.23
uc001uay.3	MORN3	LuminalB,LuminalA,TNBC-Basal,TNBC-ClaudinLow	2.23
uc003twg.3	SBDSP1	Normal,LuminalB,LuminalA,TNBC-ClaudinLow,HER2	2.22
uc003niy.1	HIST1H4I	LuminalA,TNBC-Basal,HER2	2.22
uc001kze.3	SMC3	Normal,LuminalB,LuminalA,TNBC-ClaudinLow	2.22
uc031qfn.1	CACNA1C-IT3	TNBC-Basal	2.21
uc003hbr.3	PPAT	TNBC-ClaudinLow	2.21
uc003dya.3	PLCXD2	Normal,TNBC-Basal,TNBC-ClaudinLow	2.21
uc001qhw.2	IQSEC3	TNBC-Basal	2.21
uc021tzs.1	FLJ40194	LuminalB	2.2
uc021pya.1	LOC100505933	Normal,LuminalB,LuminalA,TNBC-Basal,TNBC-ClaudinLow	2.2
uc010xcg.2	ELP2	Normal,LuminalB,LuminalA,TNBC-ClaudinLow	2.2
uc010ply.2	KIFAP3	Normal	2.2
uc004efq.3	NAP1L3	Normal	2.19
uc004dfb.3	USP9X	LuminalB,TNBC-ClaudinLow	2.19
uc003jem.1	TAS2R1	TNBC-Basal	2.19
uc002lft.3	CCDC68	Normal,TNBC-ClaudinLow	2.19
uc002jgd.1	NOL11	LuminalB,LuminalA,HER2	2.19
uc010qrd.1	PDCD4-AS1	Normal,LuminalB,LuminalA,TNBC-ClaudinLow	2.18
uc003nhs.3	BTN2A2	Normal,LuminalB,TNBC-Basal,TNBC-ClaudinLow	2.18
uc003jfm.4	ANKH	Normal,LuminalB,LuminalA,TNBC-Basal,TNBC-ClaudinLow	2.18
uc003gfo.3	ADD1	Normal,LuminalB,LuminalA,TNBC-ClaudinLow	2.18
uc002vdd.1	MAP2	Normal	2.18
uc021yaq.2	NCRUPAR	Normal	2.17
uc010zqf.2	SLC4A11	Normal,TNBC-Basal,TNBC-ClaudinLow,HER2	2.17
uc003xfa.3	DPYSL2	TNBC-ClaudinLow	2.17
uc003uip.4	TP53TG1	Normal,LuminalB,LuminalA,TNBC-ClaudinLow,HER2	2.17
uc003grw.4	SMIM20	Normal,LuminalB,LuminalA,TNBC-Basal,TNBC-ClaudinLow	2.17
uc002kze.1	RPRD1A	Normal,LuminalB,LuminalA,TNBC-ClaudinLow	2.17
uc002jfx.4	HELZ	Normal,LuminalB,LuminalA,HER2	2.17
uc003uiu.3	CROT	Normal,LuminalB,LuminalA,TNBC-ClaudinLow,HER2	2.16
uc002jbd.3	TACO1	LuminalB,LuminalA,HER2	2.16
uc001ifi.2	TUBB8	LuminalB	2.16
uc003ubx.4	LOC100093631	LuminalB,LuminalA,HER2	2.15
uc003ubw.2	GTF2IP1	LuminalB,LuminalA,HER2	2.15
uc001uii.3	FZD10	LuminalB	2.15
uc010sbt.2	FLI1	Normal,TNBC-ClaudinLow	2.14
uc010pmy.1	KIAA0040	Normal,LuminalB,LuminalA,TNBC-Basal,HER2	2.14
uc003fbc.3	LINC00880	TNBC-Basal	2.14
uc001zdt.1	CHRFAM7A	TNBC-ClaudinLow	2.14
uc003smu.3	GNA12	Normal,LuminalB,LuminalA,TNBC-ClaudinLow	2.13
uc003drc.3	ARL13B	Normal,LuminalB,LuminalA,TNBC-Basal,TNBC-ClaudinLow	2.13
uc002ull.2	AGPS	Normal,TNBC-Basal,TNBC-ClaudinLow	2.13
uc001bgw.3	C1orf213	TNBC-ClaudinLow	2.13
uc010hjp.3	KIF9	LuminalB	2.12
uc003jud.3	SGTB	Normal,TNBC-ClaudinLow	2.12
uc002xah.1	ASIP	LuminalB,TNBC-Basal,TNBC-ClaudinLow,HER2	2.12
uc002ixu.4	VMP1	LuminalB,LuminalA	2.12
uc002ixt.3	PTRH2	LuminalB,LuminalA	2.12
uc010iyn.3	GUSBP9	Normal,LuminalB,LuminalA,TNBC-ClaudinLow,HER2	2.11
uc003kls.2	PCSK1	TNBC-ClaudinLow	2.11
uc002vex.4	ATIC	LuminalA	2.11
uc002fej.1	CHST5	LuminalB	2.11
uc001mgv.3	ST5	Normal,TNBC-ClaudinLow,HER2	2.11
uc001ldu.3	EIF3A	Normal,LuminalB,LuminalA,TNBC-ClaudinLow,HER2	2.11
uc003syg.3	HOTAIRM1	Normal,TNBC-Basal,HER2	2.1
uc002ycb.3	SS18L1	Normal,LuminalB,LuminalA,TNBC-ClaudinLow,HER2	2.1
uc001sef.3	CALCOCO1	Normal	2.1
uc031sha.1	LINC00499	Normal	2.09
uc003uwb.3	GNB2	HER2	2.09
uc003gzl.3	SPATA18	Normal	2.09
uc003gya.4	SLAIN2	Normal,LuminalB,LuminalA,TNBC-ClaudinLow	2.09
uc001dnl.4	LRRC8C	Normal,TNBC-Basal,TNBC-ClaudinLow	2.09
uc001dmx.2	GBP1	Normal,TNBC-Basal,TNBC-ClaudinLow	2.09
uc022agi.1	PMS2P3	Normal,LuminalB,LuminalA,TNBC-ClaudinLow,HER2	2.07
uc010gab.1	RAD21L1	Normal,TNBC-Basal,TNBC-ClaudinLow,HER2	2.07
uc003drj.3	DHFRL1	Normal,LuminalB,LuminalA,TNBC-Basal,TNBC-ClaudinLow	2.07
uc001wvo.3	C14orf28	Normal,LuminalB,LuminalA	2.07
uc001rig.1	REP15	Normal,TNBC-ClaudinLow	2.07
uc021ylz.1	CD83	TNBC-Basal,TNBC-ClaudinLow	2.06
uc004aee.1	X97876	LuminalB,LuminalA,TNBC-Basal,TNBC-ClaudinLow,HER2	2.06
uc003jkd.3	SKP2	TNBC-ClaudinLow	2.06
uc002kxd.4	TRAPPC8	Normal,LuminalB,LuminalA,TNBC-ClaudinLow,HER2	2.06
uc002elg.2	PLLP	TNBC-Basal	2.06
uc001vpq.4	KDELC1	Normal,TNBC-Basal,TNBC-ClaudinLow	2.06
uc001uli.3	ZNF605	Normal,LuminalB,LuminalA,TNBC-Basal,TNBC-ClaudinLow	2.06
uc001kzc.4	SMNDC1	Normal,LuminalB,LuminalA,TNBC-ClaudinLow	2.06
uc002xui.3	ZNFX1	Normal,LuminalA,TNBC-ClaudinLow,HER2	2.05
uc001nwr.1	SLC22A25	TNBC-Basal	2.05
uc001jfs.1	PTPN20B	TNBC-Basal	2.05
uc021xfo.1	LOC646903	TNBC-Basal	2.04
uc004bgn.5	FAM225B	TNBC-ClaudinLow	2.04
uc003xzl.3	STAU2-AS1	HER2	2.04
uc001eid.3	HMGCS2	LuminalB	2.04
uc010thg.1	PRR20B	LuminalB,LuminalA,TNBC-Basal,TNBC-ClaudinLow,HER2	2.03
uc002iog.3	ATP5G1	LuminalB,LuminalA	2.03
uc002cni.2	NDUFB10	LuminalB,LuminalA,HER2	2.03
uc001sqm.3	CTDSP2	Normal,LuminalB,LuminalA,HER2	2.03
uc001rau.4	APOLD1	TNBC-Basal	2.03
uc010cdj.3	GINS3	TNBC-Basal,HER2	2.02
uc003tug.3	CCT6P1	Normal,LuminalB,LuminalA,TNBC-ClaudinLow,HER2	2.02
uc003gmt.2	RAB28	Normal,LuminalB,LuminalA,TNBC-ClaudinLow	2.02
uc003ewq.1	HLTF	Normal,LuminalB,LuminalA,TNBC-Basal	2.02
uc003cau.3	DPH3	Normal,LuminalA,TNBC-Basal,TNBC-ClaudinLow	2.02
uc001tnu.4	USP30	Normal,LuminalB,LuminalA,HER2	2.02
uc003nha.1	HIST1H2AE	LuminalA,TNBC-Basal,HER2	2.01
uc003hrt.4	HERC5	TNBC-ClaudinLow	2.01
uc002uwi.3	PPIL3	Normal,LuminalA,TNBC-Basal,TNBC-ClaudinLow,HER2	2.01
uc010bby.3	C15orf62	Normal,TNBC-Basal,TNBC-ClaudinLow,HER2	2
uc003xvi.3	BHLHE22	Normal,LuminalB,TNBC-Basal,TNBC-ClaudinLow,HER2	2
uc002pdb.3	SIX5	LuminalB,LuminalA,TNBC-ClaudinLow,HER2	2
uc002myf.3	LOC100507373	LuminalB,LuminalA,TNBC-Basal,HER2	2
uc002amg.4	USP3	Normal,LuminalB,LuminalA,TNBC-ClaudinLow,HER2	2
uc001zho.3	PGBD4	Normal,LuminalA,TNBC-Basal,TNBC-ClaudinLow,HER2	2
uc001deb.2	GNG12-AS1	TNBC-Basal,TNBC-ClaudinLow	2
uc011bxs.2	PI4K2B	Normal,LuminalB,LuminalA,TNBC-Basal,TNBC-ClaudinLow	1.99
uc009whb.2	ATP1A1OS	LuminalA	1.99
uc004dtg.3	FGD1	LuminalB,TNBC-Basal,TNBC-ClaudinLow	1.99
uc003wne.2	LOC645249	LuminalB,LuminalA,TNBC-ClaudinLow,HER2	1.99
uc003szo.3	CREB5	TNBC-Basal	1.99
uc003qta.3	IGF2R	Normal,LuminalB,TNBC-ClaudinLow,HER2	1.99
uc003grj.3	LOC285540	Normal,LuminalB,LuminalA,TNBC-Basal,TNBC-ClaudinLow	1.99
uc003grg.3	SEPSECS	Normal,LuminalB,LuminalA,TNBC-Basal,TNBC-ClaudinLow	1.99
uc001ulm.4	ZNF84	Normal,LuminalB,LuminalA,TNBC-ClaudinLow	1.99
uc001suy.3	FRS2	Normal,LuminalB,LuminalA,TNBC-ClaudinLow	1.99
uc031saw.1	ABHD10	Normal,LuminalB,LuminalA,TNBC-Basal,TNBC-ClaudinLow	1.98
uc004fbq.3	SPANXE	TNBC-ClaudinLow	1.98
uc003jwx.4	GTF2H2C	Normal,LuminalB,LuminalA,TNBC-ClaudinLow,HER2	1.98
uc002lkm.4	CD226	Normal	1.98
uc002jxs.3	EIF4A3	HER2	1.98
uc001mut.4	CD59	Normal,TNBC-ClaudinLow	1.98
uc001knj.3	ZDHHC16	Normal,LuminalA,TNBC-ClaudinLow	1.98
uc010uws.2	ZNF213	Normal,LuminalB,LuminalA	1.97
uc003gce.3	FGFRL1	Normal,LuminalB,LuminalA,TNBC-ClaudinLow	1.97
uc001sut.4	CPSF6	LuminalB,LuminalA	1.97
uc001six.3	SUOX	LuminalB	1.97
uc011bte.1	KIAA1359	LuminalB,TNBC-Basal,HER2	1.96
uc010quf.2	NKX1-2	Normal,LuminalB,TNBC-Basal,TNBC-ClaudinLow	1.96
uc003xmk.3	TM2D2	Normal,LuminalB,TNBC-ClaudinLow	1.96
uc002dht.3	ERI2	LuminalB,LuminalA	1.96
uc001nnb.3	GLYAT	TNBC-Basal	1.96
uc001egy.3	TTF2	LuminalA,TNBC-Basal,HER2	1.96
uc021qjk.1	CTNND1	HER2	1.95
uc003qsx.2	PNLDC1	LuminalB	1.95
uc003epe.2	NPHP3	Normal,LuminalB,LuminalA,TNBC-Basal,TNBC-ClaudinLow	1.95
uc002wxs.3	ASXL1	Normal,TNBC-ClaudinLow	1.95
uc031siw.1	ROPN1L-AS1	TNBC-Basal	1.94
uc011kcw.2	SUMF2	Normal,LuminalB,TNBC-Basal,TNBC-ClaudinLow	1.94
uc003psu.3	SESN1	Normal,LuminalB,LuminalA	1.94
uc003gpn.3	DCAF16	Normal,LuminalB,LuminalA,TNBC-ClaudinLow	1.94
uc001tff.2	LOC643770	LuminalB	1.94
uc001nlf.2	TMX2-CTNND1	Normal,LuminalB,TNBC-Basal,TNBC-ClaudinLow,HER2	1.94
uc021tug.1	SUZ12P1	LuminalB	1.93
uc021omw.1	PRDX1	TNBC-Basal,HER2	1.93
uc010qic.2	FAM133CP	Normal	1.93
uc010dcz.2	TEX14	LuminalB,LuminalA	1.93
uc003zfc.4	C8orf33	Normal,LuminalB,TNBC-Basal,TNBC-ClaudinLow	1.93
uc003tzj.2	WBSCR27	HER2	1.93
uc003qph.3	FBXO5	Normal,LuminalB,LuminalA,TNBC-ClaudinLow,HER2	1.93
uc003gph.1	LAP3	LuminalA,TNBC-ClaudinLow	1.93
uc003fbp.4	C3orf55	TNBC-Basal	1.93
uc002gyz.4	FAM27L	LuminalB	1.93
uc001zuc.3	B2M	Normal,TNBC-ClaudinLow	1.93
uc001zhj.3	AVEN	Normal,LuminalA,TNBC-Basal,TNBC-ClaudinLow	1.93
uc003yjb.1	RGS22	TNBC-Basal	1.92
uc002wic.3	DDRGK1	Normal,TNBC-Basal,TNBC-ClaudinLow,HER2	1.92
uc002prf.3	SIGLEC16	LuminalB	1.92
uc001srk.3	PPM1H	LuminalB,LuminalA,TNBC-Basal,HER2	1.92
uc001dlx.3	SH3GLB1	Normal,TNBC-ClaudinLow	1.92
uc021tnd.1	BHLHA9	LuminalB,TNBC-Basal,TNBC-ClaudinLow,HER2	1.91
uc004ana.4	KIF27	Normal,LuminalB,LuminalA,TNBC-Basal,TNBC-ClaudinLow	1.91
uc003wic.3	KCNH2	LuminalB,LuminalA,TNBC-Basal,TNBC-ClaudinLow,HER2	1.91
uc003ahp.3	RNF215	Normal,LuminalB,LuminalA	1.91
uc002tnk.3	MKI67IP	Normal,LuminalA,TNBC-ClaudinLow,HER2	1.91
uc002snd.3	HK2	LuminalB,LuminalA,TNBC-ClaudinLow,HER2	1.91
uc002sbm.4	FAM161A	TNBC-ClaudinLow	1.91
uc002hrc.2	FBXO47	LuminalB	1.91
uc002hfr.4	CRLF3	LuminalB	1.91
uc001spj.3	OS9	Normal,LuminalB,LuminalA,HER2	1.91
uc031rqe.1	SChLAP1	TNBC-Basal	1.9
uc003uih.3	DMTF1	Normal,LuminalB,LuminalA,TNBC-ClaudinLow,HER2	1.9
uc003kdh.1	GFM2	Normal,LuminalB,LuminalA,TNBC-ClaudinLow,HER2	1.9
uc001zie.1	NOP10	Normal,LuminalA,TNBC-ClaudinLow,HER2	1.9
uc010dpw.3	KDSR	Normal,LuminalA,TNBC-ClaudinLow,HER2	1.89
uc003gqx.3	DHX15	Normal,LuminalB,LuminalA,TNBC-Basal,TNBC-ClaudinLow	1.89
uc003gab.3	ZNF141	Normal,LuminalB,LuminalA,TNBC-ClaudinLow	1.89
uc003cpb.5	FYCO1	LuminalB,HER2	1.89
uc002xbc.2	ACSS2	Normal,LuminalB,TNBC-ClaudinLow,HER2	1.89
uc002pwf.3	VSIG10L	LuminalB,HER2	1.89
uc001jnw.4	HNRNPH3	Normal,LuminalB,LuminalA,TNBC-ClaudinLow,HER2	1.89
uc004dtk.1	MAGED2	LuminalB	1.88
uc003ywy.3	SLURP1	Normal,LuminalB,LuminalA,TNBC-Basal,TNBC-ClaudinLow	1.88
uc003ghr.1	TMEM128	Normal,LuminalB,LuminalA,TNBC-ClaudinLow	1.88
uc003ecv.3	PLA1A	TNBC-Basal	1.88
uc001njt.3	SSRP1	Normal,LuminalB,TNBC-Basal,TNBC-ClaudinLow,HER2	1.88
uc011mkw.3	MAOA	TNBC-ClaudinLow	1.87
uc003kak.3	SMN2	Normal,LuminalB,LuminalA,TNBC-ClaudinLow,HER2	1.87
uc002iqi.3	SGCA	LuminalB	1.87
uc002hne.3	MRM1	Normal,LuminalA,TNBC-Basal,TNBC-ClaudinLow	1.87
uc002ciw.1	JMJD8	Normal,LuminalB,LuminalA,HER2	1.87
uc001vqg.3	LINC00460	TNBC-Basal,TNBC-ClaudinLow	1.87
uc001nkw.3	CLP1	Normal,LuminalB,TNBC-Basal,TNBC-ClaudinLow,HER2	1.87
uc021xzk.1	MAST4	LuminalB,LuminalA	1.86
uc003uio.3	TMEM243	Normal,LuminalB,LuminalA,TNBC-ClaudinLow,HER2	1.86
uc003gsh.4	STIM2	Normal,LuminalB,LuminalA,TNBC-Basal,TNBC-ClaudinLow	1.86
uc002uzv.4	CYP20A1	Normal,LuminalA,TNBC-Basal,TNBC-ClaudinLow	1.86
uc002ksr.2	ZNF519	Normal,LuminalB,LuminalA,TNBC-Basal,TNBC-ClaudinLow	1.86
uc001vdt.3	KCNRG	Normal,LuminalB	1.86
uc001gvs.2	KIF21B	LuminalB,LuminalA,TNBC-Basal,TNBC-ClaudinLow,HER2	1.86
uc001bvl.4	ZBTB8B	TNBC-ClaudinLow	1.86
uc021vzr.1	LOC100289473	Normal,TNBC-Basal,TNBC-ClaudinLow,HER2	1.85
uc011auz.2	FBLN2	LuminalB,LuminalA,TNBC-Basal,TNBC-ClaudinLow,HER2	1.85
uc003jak.2	PLEKHG4B	LuminalB,TNBC-Basal,TNBC-ClaudinLow,HER2	1.85
uc003geu.1	MXD4	Normal,LuminalB,LuminalA,TNBC-ClaudinLow	1.85
uc003exi.2	WWTR1-AS1	TNBC-Basal	1.85
uc003eki.3	EEFSEC	TNBC-Basal	1.85
uc002nei.1	CHERP	TNBC-ClaudinLow	1.85
uc002fru.3	GLOD4	TNBC-ClaudinLow	1.85
uc001xww.3	ZC3H14	LuminalB,LuminalA,HER2	1.85
uc001ayt.2	CROCCP3	Normal,LuminalB,LuminalA,TNBC-Basal,TNBC-ClaudinLow	1.85
uc003yxb.3	LYNX1	TNBC-Basal	1.84
uc003vbo.3	DNAJC2	Normal,LuminalA,TNBC-ClaudinLow,HER2	1.84
uc001sxs.3	GLIPR1	Normal,LuminalB,LuminalA,TNBC-ClaudinLow,HER2	1.84
uc001nuz.3	ZBTB3	LuminalB	1.84
uc001kzi.3	BBIP1	Normal,LuminalB,LuminalA,TNBC-ClaudinLow	1.84
uc021udd.2	UNK	LuminalB,LuminalA	1.83
uc010wnj.1	MTVR2	LuminalB,LuminalA	1.83
uc003wrg.1	SPAG11B	Normal	1.83
uc003ifo.3	PLK4	Normal,LuminalA,TNBC-Basal,TNBC-ClaudinLow,HER2	1.83
uc003gsz.2	RELL1	Normal,LuminalB,LuminalA,TNBC-Basal,TNBC-ClaudinLow	1.83
uc003gro.3	ANAPC4	Normal,LuminalB,LuminalA,TNBC-Basal,TNBC-ClaudinLow	1.83
uc003bdd.2	ARFGAP3	Normal,HER2	1.83
uc002sfj.3	NFU1	Normal,TNBC-ClaudinLow	1.83
uc002rlk.4	SLC4A1AP	Normal,LuminalA,TNBC-Basal,TNBC-ClaudinLow,HER2	1.83
uc002jkx.2	CD300LB	LuminalB	1.83
uc001jov.2	DDX21	Normal,LuminalB,LuminalA,TNBC-ClaudinLow,HER2	1.83
uc001dgw.4	ACADM	Normal,TNBC-Basal,TNBC-ClaudinLow,HER2	1.83
uc021pzt.1	WDR11	Normal,LuminalA,TNBC-ClaudinLow	1.82
uc011ari.1	LOC90834	HER2	1.82
uc010lft.2	KPNA7	HER2	1.82
uc010ezf.3	GPN1	Normal,LuminalA,TNBC-Basal,TNBC-ClaudinLow,HER2	1.82
uc003yup.3	ZFAT	Normal,LuminalB,LuminalA,TNBC-Basal,TNBC-ClaudinLow	1.82
uc003thh.4	CDK13	Normal,LuminalB,LuminalA,HER2	1.82
uc002tvh.3	SPOPL	Normal,LuminalB,LuminalA,HER2	1.82
uc001uec.3	ARL6IP4	LuminalB,TNBC-ClaudinLow	1.82
uc001ssc.2	TBK1	Normal,LuminalB,LuminalA,HER2	1.82
uc001kzz.3	VTI1A	Normal,LuminalA,TNBC-ClaudinLow	1.82
uc001grl.3	IVNS1ABP	Normal,LuminalA,TNBC-ClaudinLow	1.82
uc031syi.1	GATAD1	Normal,LuminalB,LuminalA,TNBC-ClaudinLow,HER2	1.81
uc003epu.2	TF	TNBC-Basal	1.81
uc002wcx.3	DEFB126	Normal,TNBC-Basal,TNBC-ClaudinLow,HER2	1.81
uc001zoa.3	LTK	TNBC-ClaudinLow	1.81
uc001joo.3	CCAR1	Normal,LuminalB,LuminalA,TNBC-ClaudinLow,HER2	1.81
uc004axn.3	TSTD2	Normal,LuminalA,TNBC-Basal,TNBC-ClaudinLow,HER2	1.8
uc003gjo.3	MRFAP1L1	Normal,LuminalB,LuminalA,TNBC-ClaudinLow	1.8
uc003fcl.2	MFSD1	Normal,LuminalA,TNBC-Basal,HER2	1.8
uc003ecq.3	CD80	TNBC-Basal	1.8
uc002wfh.3	SIRPB2	Normal,TNBC-Basal,TNBC-ClaudinLow,HER2	1.8
uc002pqo.3	TBC1D17	LuminalB	1.8
uc031sct.1	ADIPOQ-AS1	TNBC-Basal	1.79
uc021smt.1	HP06981	Normal,LuminalA,TNBC-ClaudinLow	1.79
uc010uwf.2	FLJ42627	LuminalB,LuminalA,HER2	1.79
uc002iuu.3	COIL	LuminalB,LuminalA	1.79
uc002inj.1	SKAP1	LuminalB,LuminalA	1.79
uc002hqa.3	SOCS7	Normal,LuminalB,LuminalA	1.79
uc001zxl.2	FAM227B	LuminalA	1.79
uc001knb.3	ARHGAP19	Normal,LuminalB,LuminalA,TNBC-ClaudinLow	1.79
uc001kmy.3	ARHGAP19-SLIT1	Normal,LuminalB,LuminalA,TNBC-ClaudinLow	1.79
uc001jns.1	PBLD	LuminalB,LuminalA	1.79
uc010rkp.2	FAM111A	Normal,LuminalB,TNBC-Basal,TNBC-ClaudinLow,HER2	1.78
uc002tlj.3	CCDC93	Normal,TNBC-ClaudinLow	1.78
uc002mnw.4	ZGLP1	TNBC-Basal	1.78
uc001uxf.3	LHFP	Normal,TNBC-Basal,TNBC-ClaudinLow	1.78
uc001sxt.3	KRR1	Normal,LuminalB,LuminalA,TNBC-ClaudinLow,HER2	1.78
uc031sqq.1	SYNJ2-IT1	Normal,LuminalB,TNBC-ClaudinLow,HER2	1.77
uc004fbn.3	SPANXA2	TNBC-ClaudinLow	1.77
uc004fbl.3	SPANXC	TNBC-ClaudinLow	1.77
uc003uln.4	CYP51A1	Normal,LuminalA,TNBC-ClaudinLow,HER2	1.77
uc003skv.4	TMEM184A	LuminalB,HER2	1.77
uc003gyh.1	FRYL	Normal,TNBC-ClaudinLow	1.77
uc003gjw.4	TADA2B	Normal,LuminalB,LuminalA,TNBC-ClaudinLow	1.77
uc002xfs.3	C20orf24	Normal,LuminalB,TNBC-ClaudinLow,HER2	1.77
uc002xfo.3	TGIF2-C20orf24	Normal,LuminalB,TNBC-ClaudinLow,HER2	1.77
uc001kik.1	CYP26A1	Normal	1.77
uc022asq.1	DMTN	Normal,TNBC-Basal	1.76
uc010uwo.1	CLDN9	LuminalB,TNBC-Basal	1.76
uc010qsl.2	TRUB1	Normal,LuminalB,LuminalA,TNBC-ClaudinLow	1.76
uc010nco.3	FLJ40292	Normal,LuminalB,LuminalA,TNBC-ClaudinLow,HER2	1.76
uc010dfu.3	RAB37	LuminalB	1.76
uc003uma.3	RBM48	Normal,LuminalA,TNBC-ClaudinLow,HER2	1.76
uc003pti.3	SMPD2	LuminalB,TNBC-ClaudinLow	1.76
uc003lyq.2	LOC285629	TNBC-Basal	1.76
uc003hcn.3	IGFBP7	Normal,TNBC-ClaudinLow	1.76
uc002xbg.3	GSS	Normal,LuminalB,TNBC-ClaudinLow,HER2	1.76
uc002csx.1	HCFC1R1	LuminalB,LuminalA,HER2	1.76
uc001twf.1	FBXW8	Normal,LuminalB,LuminalA,TNBC-ClaudinLow	1.76
uc001gof.2	LOC100527964	LuminalB,LuminalA	1.76
uc001dat.3	ATG4C	Normal,TNBC-Basal,TNBC-ClaudinLow	1.76
uc001bul.1	CCDC28B	Normal,LuminalB,TNBC-Basal,TNBC-ClaudinLow	1.76
uc021vzl.1	C20orf96	Normal,TNBC-Basal,TNBC-ClaudinLow,HER2	1.75
uc021tio.1	SLC6A2	TNBC-Basal	1.75
uc031scd.1	KCNAB1-AS1	TNBC-Basal	1.74
uc010uud.1	ITFG3	LuminalB,LuminalA	1.74
uc003weq.3	TPK1	TNBC-ClaudinLow	1.74
uc003qsl.4	WTAP	Normal,LuminalB,TNBC-ClaudinLow,HER2	1.74
uc003mki.3	C5orf60	Normal,TNBC-Basal,TNBC-ClaudinLow	1.74
uc002uha.2	DYNC1I2	Normal,LuminalA,TNBC-ClaudinLow	1.74
uc002elv.4	DOK4	Normal,LuminalB,TNBC-Basal	1.74
uc021onp.1	DIO1	HER2	1.73
uc011dfc.2	LOC100268168	TNBC-Basal,TNBC-ClaudinLow	1.73
uc011byb.1	PGM2	Normal,LuminalB,LuminalA,TNBC-Basal,TNBC-ClaudinLow	1.73
uc003spo.3	AIMP2	LuminalA,TNBC-ClaudinLow	1.73
uc003lay.3	CXCL14	LuminalB	1.73
uc003eiu.1	CCDC37	LuminalB,TNBC-Basal	1.73
uc002abt.1	GNB5	LuminalA	1.73
uc001byb.3	SMIM12	Normal,TNBC-ClaudinLow	1.73
uc021xkc.1	DKFZp547K2416	Normal,LuminalB,LuminalA,TNBC-Basal,TNBC-ClaudinLow	1.72
uc010bsf.3	RAB26	LuminalB,LuminalA,HER2	1.72
uc003twc.4	CALN1	HER2	1.72
uc003qtb.3	LOC729603	Normal,LuminalB,TNBC-ClaudinLow,HER2	1.72
uc003diw.4	PDE12	Normal,TNBC-ClaudinLow	1.72
uc002vqw.1	LOC151475	TNBC-Basal	1.72
uc001zke.4	RASGRP1	LuminalB,LuminalA,TNBC-Basal,TNBC-ClaudinLow,HER2	1.72
uc001kwt.3	PCGF6	Normal,LuminalB,LuminalA,TNBC-ClaudinLow	1.72
uc001gzh.1	MYBPH	LuminalB,HER2	1.72
uc001dle.3	CYR61	Normal,LuminalB,TNBC-Basal,TNBC-ClaudinLow,HER2	1.72
uc011kua.2	OR2A14	TNBC-Basal	1.71
uc010wul.1	AATK-AS1	LuminalB,TNBC-Basal	1.71
uc009vnn.1	AADACL3	TNBC-Basal	1.71
uc003grl.4	ZCCHC4	Normal,LuminalB,LuminalA,TNBC-Basal,TNBC-ClaudinLow	1.71
uc003gig.3	CYTL1	Normal,LuminalB,LuminalA,TNBC-ClaudinLow	1.71
uc003esx.1	C3orf72	Normal,LuminalB,TNBC-Basal	1.71
uc003dvr.1	LOC152225	TNBC-ClaudinLow	1.71
uc002wfw.4	STK35	Normal,TNBC-Basal,TNBC-ClaudinLow,HER2	1.71
uc001ytf.1	CHEK2P2	LuminalB,LuminalA,TNBC-Basal,TNBC-ClaudinLow,HER2	1.71
uc001tfc.1	LOC643711	LuminalB	1.71
uc001fox.1	C1orf61	LuminalB,LuminalA,TNBC-Basal,TNBC-ClaudinLow,HER2	1.71
uc001egz.2	TRIM45	LuminalA	1.71
uc031sbw.1	HLTF-AS1	TNBC-Basal	1.7
uc010rem.2	LMO2	TNBC-ClaudinLow	1.7
uc003xza.3	TRPA1	HER2	1.7
uc003ulu.1	KRIT1	Normal,LuminalA,TNBC-ClaudinLow,HER2	1.7
uc003pgo.3	KHDC1	TNBC-Basal,TNBC-ClaudinLow	1.7
uc003frh.2	MASP1	TNBC-Basal	1.7
uc003ahr.3	SEC14L2	Normal,LuminalB,LuminalA	1.7
uc001omp.3	TBX10	LuminalA	1.7
uc011keh.1	TYW1B	Normal,LuminalB,LuminalA,TNBC-ClaudinLow,HER2	1.69
uc003ufo.3	UPK3B	Normal,LuminalB,LuminalA,TNBC-ClaudinLow,HER2	1.69
uc002whs.3	MRPS26	Normal,TNBC-Basal,TNBC-ClaudinLow,HER2	1.69
uc001vlj.3	SPRY2	Normal,TNBC-Basal,TNBC-ClaudinLow	1.69
uc001ouh.4	MRPL48	HER2	1.69
uc001jou.3	DDX50	Normal,LuminalB,LuminalA,TNBC-ClaudinLow,HER2	1.69
uc001bzz.3	MAP7D1	Normal,TNBC-ClaudinLow	1.69
uc011bvu.2	FAM86EP	LuminalB,LuminalA,TNBC-ClaudinLow	1.68
uc010dwx.2	C3P1	TNBC-Basal	1.68
uc004cqg.2	ZBED1	Normal,LuminalB,HER2	1.68
uc003tza.3	ABHD11	LuminalB,TNBC-ClaudinLow,HER2	1.68
uc003fwv.3	LRRC33	TNBC-Basal,TNBC-ClaudinLow	1.68
uc002wim.2	ATRN	Normal,TNBC-Basal,TNBC-ClaudinLow,HER2	1.68
uc002ejf.3	MT3	LuminalB,TNBC-Basal,HER2	1.68
uc001kai.3	PPIF	TNBC-ClaudinLow,HER2	1.68
uc031qve.1	BCAR4	LuminalB	1.67
uc010sok.1	ATF7	Normal,LuminalB,LuminalA,HER2	1.67
uc010oun.2	RNPC3	Normal,HER2	1.67
uc010fia.3	FER1L5	LuminalB	1.67
uc003qki.3	PLAGL1	Normal,TNBC-Basal	1.67
uc001uog.2	FGF9	Normal,LuminalB,TNBC-ClaudinLow	1.67
uc001dfd.3	CTH	TNBC-Basal,TNBC-ClaudinLow,HER2	1.67
uc010tbb.2	NCOR2	LuminalB,TNBC-ClaudinLow	1.66
uc010bkf.1	ULK3	LuminalB,LuminalA	1.66
uc004ceu.3	LINC00094	Normal,LuminalB,LuminalA,TNBC-ClaudinLow	1.66
uc003ytn.3	TMEM71	TNBC-Basal,TNBC-ClaudinLow	1.66
uc003ieg.2	TRPC3	Normal	1.66
uc002suv.3	TRIM43	Normal,TNBC-Basal	1.66
uc002mxz.3	LOC113230	LuminalB,LuminalA,TNBC-Basal,TNBC-ClaudinLow	1.66
uc002klr.3	MYL12A	Normal,LuminalA,TNBC-Basal	1.66
uc002ctb.2	THOC6	LuminalB,LuminalA,HER2	1.66
uc001wth.1	INSM2	LuminalB,HER2	1.66
uc022bye.1	FRMD8P1	Normal,LuminalB,TNBC-ClaudinLow,HER2	1.65
uc011bvj.1	HAUS3	Normal,LuminalB,LuminalA,TNBC-ClaudinLow	1.65
uc003gis.3	CRMP1	LuminalB,TNBC-ClaudinLow	1.65
uc003gde.4	UVSSA	Normal,LuminalB,LuminalA,TNBC-ClaudinLow	1.65
uc002mmr.4	RDH8	TNBC-Basal	1.65
uc002fwf.1	EMC6	LuminalB,TNBC-Basal,TNBC-ClaudinLow	1.65
uc002ayg.4	CLK3	Normal,LuminalB,LuminalA,HER2	1.65
uc001wpf.4	NYNRIN	LuminalB,TNBC-Basal	1.65
uc001nru.2	PPP1R32	TNBC-Basal	1.65
uc010lfn.1	SHFM1	Normal,LuminalB,LuminalA,TNBC-ClaudinLow,HER2	1.64
uc010gbi.3	TMEM230	Normal,TNBC-Basal,TNBC-ClaudinLow,HER2	1.64
uc003mit.1	GMCL1P1	TNBC-Basal	1.64
uc003haj.2	CHIC2	Normal,TNBC-ClaudinLow	1.64
uc002vma.3	ASIC4	Normal,LuminalB,LuminalA,TNBC-Basal,TNBC-ClaudinLow	1.64
uc001hoh.3	FBXO28	Normal,LuminalA,TNBC-ClaudinLow,HER2	1.64
uc011mmt.2	PRAF2	LuminalB,TNBC-ClaudinLow	1.63
uc010kbd.2	LOC100506804	Normal,TNBC-Basal,TNBC-ClaudinLow	1.63
uc010fdc.3	C1D	Normal,LuminalA,TNBC-Basal,TNBC-ClaudinLow	1.63
uc002jfy.3	PSMD12	LuminalB,LuminalA,HER2	1.63
uc002bdd.3	IDH3A	Normal,LuminalB,LuminalA,HER2	1.63
uc002adw.1	ZNF280D	Normal,LuminalA	1.63
uc001skd.3	SMARCC2	Normal,LuminalB,LuminalA,HER2	1.63
uc021qyf.1	SP1	Normal,LuminalB,LuminalA,HER2	1.62
uc011mli.2	CDK16	LuminalB,TNBC-ClaudinLow	1.62
uc010txr.2	PPP2R5C	LuminalA,HER2	1.62
uc010svw.2	CCDC53	LuminalB	1.62
uc004aed.1	PTGER4P2-CDK2AP2P2	LuminalB,LuminalA,TNBC-Basal,TNBC-ClaudinLow,HER2	1.62
uc003ufi.3	FDPSP2	Normal,TNBC-ClaudinLow,HER2	1.62
uc003dso.2	CLDND1	Normal,TNBC-Basal,TNBC-ClaudinLow	1.62
uc001drd.4	TMEM56-RWDD3	Normal,LuminalB,TNBC-Basal,TNBC-ClaudinLow,HER2	1.62
uc010zpy.2	NOP56	Normal,TNBC-Basal,TNBC-ClaudinLow,HER2	1.61
uc003kqh.3	DCP2	LuminalA,HER2	1.61
uc003ika.4	OTUD4	Normal,TNBC-ClaudinLow	1.61
uc002wfi.3	SIRPD	TNBC-Basal,TNBC-ClaudinLow	1.61
uc002wdp.4	RBCK1	Normal,TNBC-Basal,TNBC-ClaudinLow,HER2	1.61
uc002ici.1	RUNDC1	Normal,LuminalB,LuminalA,TNBC-ClaudinLow	1.61
uc002ejd.2	BBS2	TNBC-Basal	1.61
uc001xpd.3	FAM161B	Normal,LuminalB,LuminalA,HER2	1.61
uc001nnz.1	OR4D10	Normal,LuminalB,TNBC-Basal,TNBC-ClaudinLow,HER2	1.61
uc031pqn.1	RHBG	LuminalB	1.6
uc021xgi.1	LINC00881	TNBC-Basal	1.6
uc021qzq.1	TSFM	LuminalA,HER2	1.6
uc011jwf.1	ZNF890P	LuminalB,LuminalA,TNBC-Basal,TNBC-ClaudinLow,HER2	1.6
uc003tyk.1	MLXIPL	LuminalB	1.6
uc003fro.1	RTP2	LuminalB,TNBC-Basal,HER2	1.6
uc003drl.1	NSUN3	Normal,LuminalB,LuminalA,TNBC-Basal,TNBC-ClaudinLow	1.6
uc002wga.1	SNRPB	Normal,TNBC-Basal,TNBC-ClaudinLow,HER2	1.6
uc002jnx.4	GRB2	LuminalB,LuminalA	1.6
uc001kvy.2	SUFU	Normal,LuminalB,LuminalA,TNBC-ClaudinLow	1.6
uc001bof.2	WASF2	Normal,TNBC-ClaudinLow	1.6
uc031szg.1	SSBP1	Normal,LuminalA,TNBC-ClaudinLow,HER2	1.59
uc003woe.4	WDR60	TNBC-ClaudinLow	1.59
uc003vfm.3	THAP5	Normal,LuminalA	1.59
uc003ekf.3	RUVBL1	TNBC-Basal	1.59
uc003eih.3	ROPN1B	Normal,TNBC-Basal	1.59
uc003ecs.3	ADPRH	TNBC-Basal	1.59
uc002mkz.1	OR7D2	LuminalB	1.59
uc001soj.1	MBD6	Normal,LuminalB,HER2	1.59
uc021xvh.1	LOC100506229	LuminalB,HER2	1.58
uc004dgs.5	ZNF674-AS1	LuminalB,TNBC-ClaudinLow	1.58
uc003ssp.3	ARL4A	LuminalA,TNBC-ClaudinLow	1.58
uc003evn.3	SLC9A9	TNBC-Basal	1.58
uc003esk.3	ESYT3	LuminalB,LuminalA,TNBC-Basal	1.58
uc002uvs.3	KCTD18	Normal,LuminalB,LuminalA	1.58
uc001klb.4	TCTN3	Normal,LuminalA,TNBC-ClaudinLow	1.58
uc002jkz.2	CD300LD	LuminalB,LuminalA	1.57
uc002bcr.3	HMG20A	LuminalB,LuminalA	1.57
uc001ktj.2	POLL	Normal,LuminalB,LuminalA	1.57
uc010dyz.1	DAND5	TNBC-Basal	1.56
uc010bkp.3	C15orf27	LuminalB,LuminalA,HER2	1.56
uc003wlo.3	LOC100132707	Normal,LuminalB,LuminalA,TNBC-ClaudinLow,HER2	1.56
uc003jkv.3	WDR70	Normal,LuminalA,TNBC-Basal,TNBC-ClaudinLow,HER2	1.56
uc002txc.3	MMADHC	Normal,LuminalA,TNBC-ClaudinLow,HER2	1.56
uc021rvm.1	SYNJ2BP-COX16	Normal,LuminalB,LuminalA,HER2	1.55
uc003dqw.3	C3orf38	Normal,LuminalA,TNBC-ClaudinLow	1.55
uc003dcy.2	ALAS1	Normal,LuminalB,TNBC-Basal,TNBC-ClaudinLow	1.55
uc001xmb.3	COX16	Normal,LuminalB,LuminalA,HER2	1.55
uc001jbo.3	RASSF4	Normal,LuminalB,TNBC-Basal,TNBC-ClaudinLow	1.55
uc001jbk.1	TMEM72-AS1	Normal,LuminalB,TNBC-Basal,TNBC-ClaudinLow	1.55
uc001dnq.2	ZNF326	Normal,LuminalB,TNBC-Basal,TNBC-ClaudinLow,HER2	1.55
uc031rqp.1	NDUFB3	Normal,LuminalA,TNBC-ClaudinLow	1.54
uc010snf.1	DAZAP2	Normal,LuminalB,LuminalA,HER2	1.54
uc010dgl.3	RECQL5	LuminalB,LuminalA	1.54
uc003hbs.1	PAICS	TNBC-ClaudinLow	1.54
uc003eor.3	DNAJC13	Normal,LuminalB,LuminalA,TNBC-Basal,TNBC-ClaudinLow	1.54
uc002wdf.3	ZCCHC3	Normal,TNBC-Basal,TNBC-ClaudinLow,HER2	1.54
uc002mvd.4	PRDX2	Normal,LuminalB,LuminalA,TNBC-Basal,TNBC-ClaudinLow	1.54
uc001xjs.3	ARG2	LuminalB,LuminalA,HER2	1.54
uc001cvd.3	C1orf123	Normal,TNBC-ClaudinLow	1.54
uc002tij.3	IL37	TNBC-ClaudinLow	1.53
uc002jpe.3	SAP30BP	LuminalB,LuminalA	1.53
uc031qma.1	DIAPH3-AS2	Normal,LuminalB,TNBC-Basal	1.52
uc003mbm.1	FBXW11	LuminalB,LuminalA,TNBC-Basal,TNBC-ClaudinLow	1.52
uc002slb.3	WDR54	LuminalB,LuminalA,TNBC-ClaudinLow	1.52
uc001xsh.3	GPATCH2L	LuminalB,LuminalA,HER2	1.52
uc001urd.1	RASL11A	TNBC-Basal,HER2	1.52
uc001ssb.3	XPOT	LuminalB,LuminalA	1.52
uc001mrl.3	LIN7C	Normal,LuminalA,TNBC-ClaudinLow,HER2	1.52
uc031rhf.1	DLGAP1-AS4	TNBC-Basal	1.51
uc003bgw.1	PPARA	Normal,TNBC-Basal,TNBC-ClaudinLow,HER2	1.51
uc002nfo.2	USE1	Normal,LuminalB,TNBC-Basal,TNBC-ClaudinLow	1.51
uc002kff.4	NARF	LuminalA,HER2	1.51
uc002ghi.1	TNFSF12-TNFSF13	TNBC-ClaudinLow	1.51
uc002ghg.3	TNFSF12	TNBC-ClaudinLow	1.51
uc002bww.3	SNRPA1	Normal,LuminalB,LuminalA,TNBC-ClaudinLow	1.51
uc001kzv.3	ZDHHC6	Normal,LuminalB,LuminalA,TNBC-ClaudinLow	1.51
uc003gmz.1	BOD1L1	Normal,LuminalB,LuminalA,TNBC-ClaudinLow	1.5
uc003fqd.2	LOC253573	TNBC-Basal	1.5
uc002cxq.3	SEPT12	LuminalB,HER2	1.5
