# Supplementary material for: Histone modification profiling in breast cancer cell lines highlights commonalities and differences among subtypes
Source: BMC Genomics. 2018 Feb 20;19:150. doi: 10.1186/s12864-018-4533-0 (PMC5819162; doi:10.1186/s12864-018-4533-0)
Supplement: Supplementary file 10 — Table S7. Subtype gene signatures of active transcription states and active transcription flanking states. (XLSX 23 kb) [file 12864_2018_4533_MOESM10_ESM.xlsx]

## Sheet: Lumina-A
Positive genes	Negative genes
ATIC	ACN9
ATP1A1OS	BHLHE22
DGKE	CLP1
FAM227B	CTNND1
GNB5	CYR61
HIST1H2BC	DEFB126
ROR2	FAM110A
TBX10	FAM111A
TRIM45	OR4D10
	SSRP1
	TMEM56-RWDD3
	TMX2-CTNND1
	YOD1
	ZCCHC11
	ZNF326

## Sheet: Lumina-B
Positive genes	Negative genes
ABI3	CAD
ALDOC	FASTKD1
AMBP	GPATCH3
ANKRD30B	GPN1
BCAR4	KIAA0020
C11orf92	PGBD4
C17orf96	PLK4
C17orf98	PPIL3
CACNA2D2	SLC4A1AP
CAMK2B	TSTD2
CCDC53	WDR70
CD300LB
CHRD
CHST5
CISD3
CRLF3
CWC25
CXCL14
DHRS12
EXOC7
FAM27L
FBRSL1
FBXO47
FER1L5
FLJ22184
FLJ40194
FLJ45513
FLOT2
FSTL4
FZD10
GNGT2
GRID2IP
HEY2
HGC6.1.1
HMGCS2
HOXB-AS3
HOXB-AS5
HOXB1
HOXB6
HOXB8
IDUA
IRF8
ITIH6
KCNF1
KIF9
LASP1
LINC00672
LOC100131347
LOC643711
LOC643770
LRRC37A11P
MAGEA8
MAGED2
MIF4GD
MLLT6
MLXIPL
MMAB
OR7D2
PACRG-AS1
PCGF2
PHOSPHO1
PIP4K2B
PKIA
PNLDC1
PPFIA3
PRAC
PROCA1
PSMB3
RAB36
RAB37
RHBG
RPL23
RPL23P8
SALL2
SBK1
SGCA
SIGLEC16
SOWAHA
SRCIN1
SUOX
SUZ12P1
TBC1D17
TIAF1
TUBB8
VPS37D
WBP2
ZACN
ZBTB3
ZNF154

## Sheet: HER2
Positive genes	Negative genes
CALN1	ABHD10
CSMD3	AGO2
CTNND1	ANAPC4
DIO1	ANKH
EIF3H	ARL13B
EIF4A3	ASIC4
GNB2	BAHCC1
KPNA7	C5orf42
KRTAP4-3	C9orf50
LINC00035	CHDH
LOC727677	CHRAC1
LOC90834	CPQ
MED30	CROCCP3
MRPL48	DHFRL1
PVT1	DHX15
RDH10	DKFZp547K2416
REXO1L1	DNAJC13
SAMD12	DZIP3
SAMD12-AS1	FAM105B
STAU2-AS1	FAM196A
TACC2	FAM92A1
TDRD1	FLJ44313
TRPA1	GEM
WBSCR27	GPR125
ZNF575	GPRASP2
ZRSR1	HTRA1
	IFT57
	IL17RB
	IL27RA
	KIF27
	LINC00535
	LOC100130744
	LOC100505933
	LOC285540
	LOC653160
	MARVELD1
	MGC39372
	NFATC1
	NPHP3
	NSUN3
	NXPH3
	PCOLCE2
	PGM2
	PI4K2B
	POGLUT1
	PRDX2
	PROS1
	RASSF8
	RELL1
	RP9P
	SDC2
	SEPSECS
	SLURP1
	SMIM20
	SNX25
	STIM2
	TMED10P1
	TP73
	TRAPPC9
	ZCCHC4
	ZFAT
	ZMYM6NB
	ZNF239
	ZNF429
	ZNF514
	ZNF516
	ZNF517
	ZNF519
	ZNF605
	ZNF66
	ZNF708
	ZNF85

## Sheet: TNBC-Basal
Positive genes	Negative genes
AADACL3	CCAR1
ADIPOQ-AS1	CCT6P1
ADPRH	CROT
APOLD1	CYP2R1
ARL14	DDX21
BBS2	DDX50
C10orf114	DMTF1
C3P1	DYNLRB2
C3orf55	EDA
C6orf223	EIF3A
CACNA1C-IT3	FBXO5
CD80	FLJ40292
CHI3L2	GATAD1
CREB5	GFM2
DAND5	GLIPR1
DLGAP1-AS4	GTF2H2C
EEFSEC	GULP1
EVI1	GUSBP3
FRAS1	GUSBP9
GLYAT	HNRNPH3
GMCL1P1	KRR1
HLTF-AS1	LOC100132707
IQSEC3	LPAR6
KCNAB1-AS1	MRPS31P5
KLK10	PMS2P3
LINC00880	POGZ
LINC00881	PSMA7
LINC00884	RAC3
LOC100505633	RB1
LOC151475	RBM25
LOC253573	SBDSP1
LOC285629	SHFM1
LOC646903	SMA3
LYNX1	SMA4
MASP1	SMN2
NLRC5	SS18L1
OR2A14	STX18
PI3	TMEM243
PLA1A	TP53TG1
PLLP	TRAPPC8
POPDC2	TYW1B
PPP1R32	UPK3B
PTPN20B	USP3
RDH8
RGMA
RGS22
ROPN1L-AS1
RUVBL1
SChLAP1
SFRP1
SLC1A6
SLC22A25
SLC6A2
SLC9A9
TAS2R1
TF
TGIF1
TM4SF18
TNS1
WWTR1-AS1
ZFP42
ZGLP1
ZNF571-AS1

## Sheet: TNBC-ClaudinLow
Positive genes	Negative genes
ABCC4	ARHGEF35
AIM2	C5orf38
AP1M1	CNKSR1
ASAP2	DSP
C1orf213	EPHB3
CACTIN-AS1	GATA3
CAMK1	HIST1H3D
CCBL1	HOXC13
CCDC169	IRX2
CCDC169-SOHLH2	KCTD15
CD40	KIAA0040
CHERP	PDXDC1
CHRFAM7A	PLXNB1
CXorf38	RARG
CYP4V2	SLC44A1
DENND2A	SULF2
DPYSL2
EYA4
FAM161A
FAM225B
FLNC
GALNT13
GLOD4
GTF3C4
GYPC
HERC5
HIVEP3
HOXD3
HOXD4
HYI
IL32
IL37
IL6
IRAK3
ITGB1BP1
KRT8P41
LINC00944
LMO2
LOC152225
LOC541472
LOC654342
LTK
LYL1
MAOA
2016-03-04
MICU3
MYRF
NAGS
NEK6
PAICS
PCSK1
PNMA2
PPAT
PROS1
RFTN1
SAA1
SKP2
SLC43A1
SPANXA2
SPANXC
SPANXE
STK33
TBXA2R
TEC
TMEM200B
TNFSF12
TNFSF12-TNFSF13
TNIP1
TPK1
UNQ2560
WDR1
WDR60
ZBTB8B
ZNF132

## Sheet: Normal-like
Positive genes	Negative genes
ANKRD63	AMOT
BANF2	ATP1A3
BDH2	C1orf61
BNC1	CHEK2P2
C4orf33	CLDN3
CALCOCO1	DIP2C
CD226	ENPP4
COL7A1	EPB41L4B
CPS1	FBLN2
CYP26A1	HUNK
CYP27C1	KCNH2
DKK2	KCNQ1
DUOX1	KIF21B
DUOXA1	M37726
EVC2	MAGEH1
FAM133CP	MTRNR2L8
FKBP1B	PRR20B
FLRT2	PTGER4P2-CDK2AP2P2
HOXA-AS3	RASGRP1
HOXA2	SLC16A10
HOXA5	SLC29A2
HOXD13	TLE1
IRX1	USP51
KCNJ15	X97876
KIFAP3	ZNF890P
KISS1R
KRT14
LIMS3
LIMS3-LOC440895
LINC00499
LMBR1L
LTBP2
LURAP1
MAP2
MMP2
NAP1L3
NCRUPAR
PTCHD4
RGS14
SLC6A15
SNCA
SPAG11B
SPARC
SPATA18
SPOCK1
SPTLC3
TCF4
TENM4
TMEM246
TRIM22
TRPC3

## Sheet: TNBC
Positive genes	Negative genes
SIRPD	SMARCC2
GPR156	HELZ
AFAP1-AS1	TBX3
SHC3	ZNF597
CD83	NAA60
LRRC33	SYNJ2BP-COX16
GNG12-AS1	IDH3A
KHDC1	FAM161B
F2RL3	TBK1
C3	CDK13
TMEM71	JMJD8
LOC100268168	SPOPL
LINC00460	MTRNR2L3
	CTDSP2
	OS9
	SP1
	SLC25A21
	USP30
	PAX9
	DAZAP2
	ATF7
	CLK3
	COX16
	CRIP2

## Sheet: Luminal
Positive genes	Negative genes
RECQL5	SLC4A11
NFATC1	FXYD5
VMP1	STAC
STMN3	ACADM
ULK3	MAFF
TEX14	C20orf96
MTVR2	RAD21L1
SKAP1	NOP56
C14orf28	EVI1
SS18L1	ZCCHC3
AMZ2P1	LOC100289473
COIL	CDK6
CPSF6	EMP1
PRR15L	ATRN
GPRC5C	C15orf62
CDYL2	PPARA
PPM1E	SNRPB
SRSF1	MRPS26
SMG8	CLP1
CBFA2T3	SIRPB2
MED13	STK35
CD300LD	RBCK1
SLIT1	DDRGK1
SAP30BP	DEFB126
MTMR4	TMEM230
ATP5G1
HMG20A
CDH7
INTS2
XPOT
THSD4
PBLD
MAST4
SNF8
LOC100527964
LHX4
UNK
PDZRN3
CNNM1
PTRH2
ITFG3
LOC100507501
ESR1
PHB
ERI2
LOC63930
GRB2
STRADA
DSCAML1
ZNF652

## Sheet: Lumina+HER2
Positive genes	Negative genes
HCFC1R1	RECK
GTF2IP1	AGPS
ROGDI	KDELC1
TACO1	EVA1A
GPATCH2L	LOC100130691
PPP1R3D	SPRY2
SYNE4	LHFP
CYB561	AKT3
SOX13	APOBEC3C
NDUFB10	SLC9A6
ZC3H14	ZNF354C
NOL11	NFE2L2
C9orf106	CLDND1
LOC100093631	PLCXD2
TSEN54	FSTL1
RAB40C	UGGT2
THOC6	LYL1
C15orf27	SH3RF3
RAB26	LRRC8C
PIK3C2B	GBP1
ARG2	ATP10D
PSMD12	SLFN12
TBC1D30	ATG4C
GPD1L	COL4A1
FLJ42627	AKR1B1
CRIP2	APLF
	SP140L
	ADCY7
	C5orf60
	ROBO3
	CCDC80
	ZNF484
	RIN3
	LOC100506804
	NFIX
	SP100
