# Supplementary material for: Histone modification profiling in breast cancer cell lines highlights commonalities and differences among subtypes
Source: BMC Genomics. 2018 Feb 20;19:150. doi: 10.1186/s12864-018-4533-0 (PMC5819162; doi:10.1186/s12864-018-4533-0)
Supplement: Supplementary file 11 — Table S8. Significant pathways of subtype gene signatures of active transcription states and active transcription flanking states. (XLSX 18 kb) [file 12864_2018_4533_MOESM11_ESM.xlsx]

## Sheet: Lumina-A
Positive genes
Name	p-value
Inosine-5'-phosphate Biosynthesis II	0.00126
Purine Nucleotides De Novo Biosynthesis II	0.00462
G Protein Signaling Mediated by Tubby	0.013
Phototransduction Pathway	0.0213
Antiproliferative Role of Somatostatin Receptor 2	0.025
Negative genes
Name	p-value
Remodeling of Epithelial Adherens Junctions	0.0409
IGF-1 Signaling	0.0596
Role of Tissue Factor in Cancer	0.0656
Epithelial Adherens Junction Signaling	0.0867
Germ Cell-Sertoli Cell Junction Signaling	0.0943

## Sheet: Lumina-B
Positive genes
Name	p-value
Sulfite Oxidation IV	0.00358
Sucrose Degradation V (Mammalian)	0.0283
Ketogenesis	0.0352
Mevalonate Pathway I	0.0421
Dermatan Sulfate Degradation (Metazoa)	0.0524
Negative genes
Name	p-value
Uridine-5'-phosphate Biosynthesis	0.00116
Pyrimidine Ribonucleotides De Novo Biosynthesis	0.0161
Mitotic Roles of Polo-Like Kinase	0.0359

## Sheet: HER2
Positive genes
Name	p-value
Thyronamine and Iodothyronamine Metabolism	0.00284
Thyroid Hormone Metabolism I (via Deiodination)	0.00284
Regulation of eIF4 and p70S6K Signaling	0.00785
EIF2 Signaling	0.0113
mTOR Signaling	0.0126
Negative genes
Name	p-value
Choline Degradation I	0.0062
dTMP De Novo Biosynthesis	0.0154
Selenocysteine Biosynthesis II (Archaea and Eukaryotes)	0.0185
Purine Ribonucleosides Degradation to Ribose-1-phosphate	0.0185
GDP-glucose Biosynthesis	0.0185

## Sheet: TNBC-Basal
Positive genes
Name	p-value
The Visual Cycle	0.0327
Dendritic Cell Maturation	0.0537
B Cell Development	0.0581
Retinoate Biosynthesis I	0.0643
Retinol Biosynthesis	0.0664
Negative genes
Name	p-value
1,25-dihydroxyvitamin D3 Biosynthesis	0.00536
Estrogen-mediated S-phase Entry	0.0421
Antiproliferative Role of TOB in T Cell Signaling	0.0455
Role of p14/p19ARF in Tumor Suppression	0.0507
Cell Cycle Regulation by BTG Family Proteins	0.0608

## Sheet: TNBC-ClaudinLow
Positive genes
Name	p-value
Purine Nucleotides De Novo Biosynthesis II	0.000548
Atherosclerosis Signaling	0.000618
Role of Cytokines in Mediating Communication between Immune Cells	0.000623
Dendritic Cell Maturation	0.00213
NF-B Signaling	0.00213
Negative genes
Name	p-value
Semaphorin Signaling in Neurons	0.0429
Retinoic acid Mediated Apoptosis Signaling	0.0478
Axonal Guidance Signaling	0.0492
T Helper Cell Differentiation	0.055
Ephrin B Signaling	0.0598

## Sheet: Normal-like
Positive genes
Name	p-value
Ceramide Biosynthesis	0.0115
Urea Cycle	0.0138
Ketolysis	0.0161
Airway Pathology in Chronic Obstructive Pulmonary Disease	0.0184
Ketogenesis	0.0229
Negative genes
Name	p-value
Leukocyte Extravasation Signaling	0.0157
GABA Receptor Signaling	0.064
HIPPO signaling	0.0817
T Cell Receptor Signaling	0.0918
Neuropathic Pain Signaling In Dorsal Horn Neurons	0.0946

## Sheet: TNBC
Positive genes
Name	p-value
TREM1 Signaling	0.0291
Communication between Innate and Adaptive Immune Cells	0.034
Crosstalk between Dendritic Cells and Natural Killer Cells	0.0369
Renin-Angiotensin Signaling	0.0446
G12/13 Signaling	0.0482
Negative genes
Name	p-value
TCA Cycle II (Eukaryotic)	0.024
TNFR2 Signaling	0.0291
Role of RIG1-like Receptors in Antiviral Innate Immunity	0.0423
Unfolded protein response	0.0544
ErbB2-ErbB3 Signaling	0.0574

## Sheet: Lumina
Positive genes
Name	p-value
Estrogen Receptor Signaling	0.00324
ERK/MAPK Signaling	0.00912
IL-4 Signaling	0.0121
Regulation of IL-2 Expression in Activated and Anergic T Lymphocytes	0.0141
SAPK/JNK Signaling	0.0196
Negative genes
Name	p-value
Chronic Myeloid Leukemia Signaling	0.00459
Leucine Degradation I	0.00991
Cell Cycle Control of Chromosomal Replication	0.0294
Fatty Acid -oxidation I	0.0327
Regulation of Cellular Mechanics by Calpain Protease	0.0591

## Sheet: Luminal+HER2
Positive genes
Name	p-value
Production of Nitric Oxide and Reactive Oxygen Species in Macrophages	0.00127
Arginine Degradation I (Arginase Pathway)	0.00484
Nitric Oxide Signaling in the Cardiovascular System	0.00585
Urea Cycle	0.00724
Arginine Degradation VI (Arginase 2 Pathway)	0.00724
Negative genes
Name	p-value
Leptin Signaling in Obesity	0.00755
Sphingosine-1-phosphate Signaling	0.016
P2Y Purigenic Receptor Signaling Pathway	0.0189
Methylglyoxal Degradation III	0.0195
Relaxin Signaling	0.0233
