# Supplementary material for: Histone modification profiling in breast cancer cell lines highlights commonalities and differences among subtypes
Source: BMC Genomics. 2018 Feb 20;19:150. doi: 10.1186/s12864-018-4533-0 (PMC5819162; doi:10.1186/s12864-018-4533-0)
Supplement: Supplementary file 12 — Table S9 Significant upstream regulators of subtype gene signatures of active transcription states and active transcription flanking states. (XLSX 16 kb) [file 12864_2018_4533_MOESM12_ESM.xlsx]

## Sheet: Lumina-A
Positive genes
Upstream Regulator	p-value of overlap
LONP1	0.0192
Negative genes
Upstream Regulator	p-value of overlap
ITCH	0.00203
TEAD	0.00339
PRMT6	0.00407
TAZ	0.00474
WWTR1	0.00744

## Sheet: Lumina-B
Positive genes
Upstream Regulator	p-value of overlap
HOXB3	0.00013
ESRP1	0.00726
WASL	0.00726
FGF21	0.0109
RND3	0.0109
Negative genes
Upstream Regulator	p-value of overlap
MYCBP	0.00373
HCAR2	0.00638
mir-27	0.0085
FGF7	0.0085
SIN3B	0.0101

## Sheet: HER2
Positive genes
Upstream Regulator	p-value of overlap
CORO2A	0.00097
TBL1X	0.00097
TBL1XR1	0.00097
Histone h4	0.00124
PRMT6	0.0058
Negative genes
Upstream Regulator	p-value of overlap
Ca2 ATPase	0.00291
SENP8	0.00291
RNF144B	0.00291
miR-193a-5p (miRNAs w/seed GGGUCUU)	0.00291
SFRP1	0.00581

## Sheet: TNBC-Basal
Positive genes
Upstream Regulator	p-value of overlap
miR-511-5p (miRNAs w/seed UGUCUUU)	0.00426
FAM103A1	0.00426
PHOX2A	0.00851
MYOC	0.00875
C1q	0.0106
Negative genes
Upstream Regulator	p-value of overlap
THAP1	0.0017
Atf	0.0017
ZBTB49	0.00339
CASP3	0.00339
PAWR	0.00339

## Sheet: TNBC-ClaudinLow
Positive genes
Upstream Regulator	p-value of overlap
AR	1.2e-06
IL18RAP	9.42e-05
PLAA	9.42e-05
JAK	0.000141
HCK	0.000262
Negative genes
Upstream Regulator	p-value of overlap
WISP2	0.00035
estrogen receptor	0.000425
USP21	0.000776
IL4R	0.0031
CFLAR	0.00542

## Sheet: Normal-like
Positive genes
Upstream Regulator	p-value of overlap
TGFB1	0.000554
FOSL1	0.000862
SMAD2	0.00135
PRNP	0.00158
S100A14	0.00218
Negative genes
Upstream Regulator	p-value of overlap
RNF207	0.00097
SIGMAR1	0.00194
HSPA1A/HSPA1B	0.00387
ALCAM	0.0058
IDH2	0.00965

## Sheet: TNBC
Positive genes
Upstream Regulator	p-value of overlap
JAK	0.00262
IL36G	0.00262
ULBP1	0.00305
OSCAR	0.00392
CTSZ	0.00392
Negative genes
Upstream Regulator	p-value of overlap
KDM6A	0.00465
PTGER3	0.00465
PAXIP1	0.00465
CDK12	0.0058
ZBTB10	0.00696

## Sheet: Luminal
Positive genes
Upstream Regulator	p-value of overlap
VPS36	0.00218
HSP90B1	0.00218
BCAR1	0.00218
ASH2L	0.00218
PDCD6IP	0.00436
Negative genes
Upstream Regulator	p-value of overlap
mir-103	0.00233
miR-141-3p (and other miRNAs w/seed AACACUG)	0.0058
HAVCR1	0.0058
mir-130	0.00696
mir-22	0.00927

## Sheet: Lumina+HER2
Positive genes
Upstream Regulator	p-value of overlap
KDM6A	0.00445
miR-515-5p (and other miRNAs w/seed UCUCCAA)	0.00445
PAXIP1	0.00445
PRMT1	0.0166
UHRF2	0.0264
Negative genes
Upstream Regulator	p-value of overlap
CEBPA	0.00101
XRCC1	0.00165
MAPK1	0.00255
Fgf	0.00329
CDH2	0.00329
