# Supplementary material for: Histone modification profiling in breast cancer cell lines highlights commonalities and differences among subtypes
Source: BMC Genomics. 2018 Feb 20;19:150. doi: 10.1186/s12864-018-4533-0 (PMC5819162; doi:10.1186/s12864-018-4533-0)
Supplement: Supplementary file 14 — Table S6. List of genes with subtype specific repressive polycomb domain states. (XLS 10 kb) [file 12864_2018_4533_MOESM14_ESM.xls]

ucsc_id	gene	feature	subtype	signal_ratio
uc011kap.2	BMPER	H3K27me3.TSS_5Kgenebody	"Normal,LuminalB,LuminalA,TNBC-Basal,HER2"	8.15
uc001gdx.2	ILDR2	H3K27me3.TSS_5Kgenebody	"Normal,LuminalB,LuminalA,TNBC-Basal,HER2"	4.98
uc021peh.1	MAEL	H3K27me3.TSS_5Kgenebody	"Normal,LuminalB,LuminalA,TNBC-Basal,HER2"	4.24
uc010sph.2	OR6C6	H3K27me3.TSS_5Kgenebody	"Normal,LuminalB,LuminalA,TNBC-Basal,HER2"	3.04
uc003zml.3	BNC2	H3K27me3.TSS_5Kgenebody	"Normal,LuminalB,LuminalA,HER2"	6
uc011lpi.2	OR2S2	H3K27me3.TSS_5Kgenebody	"Normal,LuminalB,LuminalA,HER2"	4.29
uc001ezo.1	TCHHL1	H3K27me3.TSS_5Kgenebody	"Normal,LuminalB,LuminalA,TNBC-ClaudinLow"	4.18
uc001ept.1	GJA5	H3K27me3.TSS_5Kgenebody	"Normal,LuminalB,LuminalA,TNBC-ClaudinLow"	2.99
uc002yii.3	MYT1	H3K27me3.TSS_5Kgenebody	"Normal,LuminalA,TNBC-Basal,TNBC-ClaudinLow,HER2"	6.17
uc003wse.5	DEFB109P1B	H3K27me3.TSS_5Kgenebody	"Normal,LuminalA,TNBC-Basal,HER2"	1.9
uc004ays.3	GABBR2	H3K27me3.TSS_5Kgenebody	"Normal,LuminalB,TNBC-Basal,TNBC-ClaudinLow,HER2"	3.79
uc021qnk.1	TPBGL	H3K27me3.TSS_5Kgenebody	"Normal,LuminalB,TNBC-Basal,HER2"	2.94
uc002lqk.4	KISS1R	H3K27me3.TSS_5Kgenebody	"Normal,LuminalB,TNBC-Basal,TNBC-ClaudinLow"	5.94
uc003ocw.1	HLA-DPB2	H3K27me3.TSS_5Kgenebody	"Normal,LuminalB,TNBC-ClaudinLow"	1.73
uc001sac.3	KRT81	H3K27me3.TSS_5Kgenebody	"Normal,LuminalB"	2.21
uc003wtu.2	C8orf12	H3K27me3.TSS_5Kgenebody	"Normal,TNBC-Basal,TNBC-ClaudinLow,HER2"	4.8
uc002wec.3	SCRT2	H3K27me3.TSS_5Kgenebody	"Normal,TNBC-Basal,TNBC-ClaudinLow,HER2"	3.48
uc002web.4	SRXN1	H3K27me3.TSS_5Kgenebody	"Normal,TNBC-Basal,TNBC-ClaudinLow,HER2"	3.48
uc001sow.1	DTX3	H3K27me3.TSS_5Kgenebody	"Normal,HER2"	3.82
uc021yct.1	ARL14EPL	H3K27me3.TSS_5Kgenebody	"Normal,HER2"	2.08
uc001abw.1	SAMD11	H3K27me3.TSS_5Kgenebody	"Normal,TNBC-Basal,TNBC-ClaudinLow"	8.62
uc001ntb.3	SCGB1D2	H3K27me3.TSS_5Kgenebody	"Normal,TNBC-Basal,TNBC-ClaudinLow"	2.46
uc001ect.1	PPM1J	H3K27me3.TSS_5Kgenebody	"Normal,TNBC-Basal,TNBC-ClaudinLow"	1.94
uc002ftp.3	RTN4RL1	H3K27me3.TSS_5Kgenebody	"Normal,TNBC-ClaudinLow"	7.27
uc004ckw.2	ENTPD2	H3K27me3.TSS_5Kgenebody	"Normal,TNBC-ClaudinLow"	4.69
uc001baf.3	PADI2	H3K27me3.TSS_5Kgenebody	"Normal,TNBC-ClaudinLow"	4.43
uc002nfb.3	CPAMD8	H3K27me3.TSS_5Kgenebody	"Normal,TNBC-ClaudinLow"	3.33
uc003qwa.2	MLLT4-AS1	H3K27me3.TSS_5Kgenebody	"Normal,TNBC-ClaudinLow"	3.19
uc001cqv.1	CYP4A22	H3K27me3.TSS_5Kgenebody	"Normal,TNBC-ClaudinLow"	2.79
uc021vir.1	LOC400958	H3K27me3.TSS_5Kgenebody	"Normal,TNBC-ClaudinLow"	2.51
uc003axf.3	PDGFB	H3K27me3.TSS_5Kgenebody	"Normal,TNBC-ClaudinLow"	2.47
uc001cyd.3	TMEM61	H3K27me3.TSS_5Kgenebody	"Normal,TNBC-ClaudinLow"	2.42
uc003qnv.2	IYD	H3K27me3.TSS_5Kgenebody	"Normal,TNBC-ClaudinLow"	1.98
uc002vxz.3	HES6	H3K27me3.TSS_5Kgenebody	"Normal,TNBC-Basal"	3.36
uc031qyk.1	WSCD1	H3K27me3.TSS_5Kgenebody	"Normal,TNBC-Basal"	3.34
uc001qjw.3	LINC00940	H3K27me3.TSS_5Kgenebody	"Normal,TNBC-Basal"	2.52
uc031qxk.1	LOC400558	H3K27me3.TSS_5Kgenebody	"Normal,TNBC-Basal"	2.06
uc002wue.4	VSX1	H3K27me3.TSS_5Kgenebody	Normal	6.84
uc002shh.3	VAX2	H3K27me3.TSS_5Kgenebody	Normal	5.75
uc001srk.3	PPM1H	H3K27me3.TSS_5Kgenebody	Normal	5.73
uc003pqv.2	LIN28B	H3K27me3.TSS_5Kgenebody	Normal	5.29
uc002zav.3	TFF3	H3K27me3.TSS_5Kgenebody	Normal	5.1
uc002asj.3	LINC00593	H3K27me3.TSS_5Kgenebody	Normal	4.98
uc003hfc.3	ODAM	H3K27me3.TSS_5Kgenebody	Normal	4.52
uc011cap.2	UGT2B4	H3K27me3.TSS_5Kgenebody	Normal	4.36
uc010ihs.3	UGT2A2	H3K27me3.TSS_5Kgenebody	Normal	4.3
uc002yej.3	BIRC7	H3K27me3.TSS_5Kgenebody	Normal	3.93
uc021okn.1	LOC149086	H3K27me3.TSS_5Kgenebody	Normal	3.9
uc003adp.4	TTC28	H3K27me3.TSS_5Kgenebody	Normal	3.89
uc002wck.1	PABL	H3K27me3.TSS_5Kgenebody	Normal	3.82
uc022bdp.1	NFIB	H3K27me3.TSS_5Kgenebody	Normal	3.67
uc003hes.4	CSN2	H3K27me3.TSS_5Kgenebody	Normal	3.46
uc011ajx.2	PIWIL3	H3K27me3.TSS_5Kgenebody	Normal	3.4
uc010fzi.2	GPR35	H3K27me3.TSS_5Kgenebody	Normal	3.25
uc001mdc.1	APBB1	H3K27me3.TSS_5Kgenebody	Normal	3.24
uc002cru.3	ZG16B	H3K27me3.TSS_5Kgenebody	Normal	3.22
uc002zaw.3	TFF2	H3K27me3.TSS_5Kgenebody	Normal	3.19
uc002ilu.3	TBKBP1	H3K27me3.TSS_5Kgenebody	Normal	3.09
uc002elh.3	CCL22	H3K27me3.TSS_5Kgenebody	Normal	3.07
uc002msc.1	CNN1	H3K27me3.TSS_5Kgenebody	Normal	3.01
uc010fws.1	MOGAT1	H3K27me3.TSS_5Kgenebody	Normal	2.91
uc001bif.3	CNR2	H3K27me3.TSS_5Kgenebody	Normal	2.91
uc010ljy.1	PPP1R3A	H3K27me3.TSS_5Kgenebody	Normal	2.9
uc003din.4	HESX1	H3K27me3.TSS_5Kgenebody	Normal	2.89
uc002zxf.3	C22orf43	H3K27me3.TSS_5Kgenebody	Normal	2.89
uc003hew.2	HTN3	H3K27me3.TSS_5Kgenebody	Normal	2.79
uc002shj.3	ATP6V1B1	H3K27me3.TSS_5Kgenebody	Normal	2.74
uc002eli.3	CX3CL1	H3K27me3.TSS_5Kgenebody	Normal	2.73
uc002yea.4	SLC17A9	H3K27me3.TSS_5Kgenebody	Normal	2.71
uc003hej.3	UGT2B28	H3K27me3.TSS_5Kgenebody	Normal	2.69
uc031syd.1	MAGI2-AS2	H3K27me3.TSS_5Kgenebody	Normal	2.62
uc031swv.1	DPY19L2P3	H3K27me3.TSS_5Kgenebody	Normal	2.56
uc001eoj.3	RNF115	H3K27me3.TSS_5Kgenebody	Normal	2.37
uc009xyc.2	PLEKHS1	H3K27me3.TSS_5Kgenebody	Normal	2.26
uc003ata.3	LGALS2	H3K27me3.TSS_5Kgenebody	Normal	2.1
uc011ajv.2	BCRP3	H3K27me3.TSS_5Kgenebody	Normal	2.01
uc003cph.1	CCR1	H3K27me3.TSS_5Kgenebody	Normal	2.01
uc002crf.3	PRSS27	H3K27me3.TSS_5Kgenebody	Normal	1.9
uc031rnr.1	LINC00570	H3K27me3.TSS_5Kgenebody	Normal	1.67
uc010ygf.2	NLRP11	H3K27me3.TSS_5Kgenebody	"LuminalB,LuminalA,TNBC-Basal,TNBC-ClaudinLow,HER2"	5.95
uc010ygg.2	NLRP13	H3K27me3.TSS_5Kgenebody	"LuminalB,LuminalA,TNBC-Basal,TNBC-ClaudinLow,HER2"	5.77
uc002qmd.4	NLRP4	H3K27me3.TSS_5Kgenebody	"LuminalB,LuminalA,TNBC-Basal,TNBC-ClaudinLow,HER2"	5.15
uc002qly.3	NLRP9	H3K27me3.TSS_5Kgenebody	"LuminalB,LuminalA,TNBC-Basal,TNBC-ClaudinLow,HER2"	4.49
uc031rnc.1	RFPL4AL1	H3K27me3.TSS_5Kgenebody	"LuminalB,LuminalA,TNBC-Basal,TNBC-ClaudinLow,HER2"	4.07
uc010rhv.2	OR4C3	H3K27me3.TSS_5Kgenebody	"LuminalB,LuminalA,TNBC-Basal,TNBC-ClaudinLow,HER2"	3.23
uc001isn.2	MYO3A	H3K27me3.TSS_5Kgenebody	"LuminalB,LuminalA,TNBC-Basal,TNBC-ClaudinLow,HER2"	3.18
uc003dxu.2	PVRL3	H3K27me3.TSS_5Kgenebody	"LuminalB,LuminalA,TNBC-Basal,HER2"	5.72
uc002jhp.3	ABCA8	H3K27me3.TSS_5Kgenebody	"LuminalB,LuminalA,TNBC-Basal,HER2"	4.69
uc001xum.2	NRXN3	H3K27me3.TSS_5Kgenebody	"LuminalB,LuminalA,TNBC-Basal,HER2"	4.66
uc002jhu.3	ABCA9	H3K27me3.TSS_5Kgenebody	"LuminalB,LuminalA,TNBC-Basal,HER2"	4.42
uc001giw.3	TNFSF4	H3K27me3.TSS_5Kgenebody	"LuminalB,LuminalA,HER2"	5.04
uc001iki.4	CELF2	H3K27me3.TSS_5Kgenebody	"LuminalB,LuminalA,HER2"	5
uc003hmd.3	FGF5	H3K27me3.TSS_5Kgenebody	"LuminalB,LuminalA,HER2"	3.37
uc003yma.3	LRP12	H3K27me3.TSS_5Kgenebody	"LuminalB,LuminalA,TNBC-Basal"	3.22
uc010lez.3	CDK6	H3K27me3.TSS_5Kgenebody	"LuminalB,LuminalA"	5.01
uc010jiq.2	RNF145	H3K27me3.TSS_5Kgenebody	"LuminalB,LuminalA"	4.05
uc003hhl.3	CXCL3	H3K27me3.TSS_5Kgenebody	"LuminalB,LuminalA"	3.8
uc031roa.1	CDC42EP3	H3K27me3.TSS_5Kgenebody	"LuminalB,LuminalA"	3.46
uc001hzz.1	AKT3	H3K27me3.TSS_5Kgenebody	"LuminalA,HER2"	3.47
uc003uoo.4	ACN9	H3K27me3.TSS_5Kgenebody	LuminalA	4.93
uc002uop.2	PPP1R1C	H3K27me3.TSS_5Kgenebody	LuminalA	1.78
uc010obg.2	LOC440563	H3K27me3.TSS_5Kgenebody	"LuminalB,TNBC-Basal,TNBC-ClaudinLow,HER2"	2.75
uc001auq.2	PRAMEF6	H3K27me3.TSS_5Kgenebody	"LuminalB,TNBC-Basal,TNBC-ClaudinLow,HER2"	1.95
uc003qun.3	PDE10A	H3K27me3.TSS_5Kgenebody	"LuminalB,TNBC-Basal,HER2"	4.6
uc003mmz.1	TRIM7	H3K27me3.TSS_5Kgenebody	"LuminalB,TNBC-Basal,HER2"	2.55
uc002hry.3	NEUROD2	H3K27me3.TSS_5Kgenebody	"LuminalB,HER2"	11.6
uc010rig.2	OR4C15	H3K27me3.TSS_5Kgenebody	"LuminalB,TNBC-Basal,TNBC-ClaudinLow"	1.94
uc001aur.2	PRAMEF5	H3K27me3.TSS_5Kgenebody	"LuminalB,TNBC-Basal,TNBC-ClaudinLow"	1.82
uc003lww.3	ADAM19	H3K27me3.TSS_5Kgenebody	"LuminalB,TNBC-Basal"	5.1
uc010kxg.2	ELMO1	H3K27me3.TSS_5Kgenebody	"LuminalB,TNBC-Basal"	4.86
uc011ddt.2	C5orf52	H3K27me3.TSS_5Kgenebody	"LuminalB,TNBC-Basal"	2.88
uc001teo.1	ELK3	H3K27me3.TSS_5Kgenebody	LuminalB	4.22
uc003xmj.3	HTRA4	H3K27me3.TSS_5Kgenebody	LuminalB	3.56
uc002hrc.2	FBXO47	H3K27me3.TSS_5Kgenebody	LuminalB	3.45
uc031qml.1	LINC00331	H3K27me3.TSS_5Kgenebody	LuminalB	3.12
uc021pvx.1	FAS-AS1	H3K27me3.TSS_5Kgenebody	LuminalB	3.12
uc002dar.1	SOCS1	H3K27me3.TSS_5Kgenebody	LuminalB	3
uc021vqo.1	VIS1	H3K27me3.TSS_5Kgenebody	LuminalB	2.98
uc002nqu.4	LOC440518	H3K27me3.TSS_5Kgenebody	LuminalB	2.86
uc002kbq.3	ARHGDIA	H3K27me3.TSS_5Kgenebody	LuminalB	2.63
uc001kfq.3	ACTA2	H3K27me3.TSS_5Kgenebody	LuminalB	2.62
uc003zsx.3	AQP3	H3K27me3.TSS_5Kgenebody	LuminalB	2.58
uc021zba.2	DST	H3K27me3.TSS_5Kgenebody	LuminalB	2.54
uc001uek.1	PITPNM2	H3K27me3.TSS_5Kgenebody	LuminalB	2.49
uc001ish.2	ENKUR	H3K27me3.TSS_5Kgenebody	LuminalB	2.42
uc010hmb.2	LINC00696	H3K27me3.TSS_5Kgenebody	LuminalB	2.15
uc021tzs.1	FLJ40194	H3K27me3.TSS_5Kgenebody	LuminalB	2.11
uc010qri.2	GUCY2GP	H3K27me3.TSS_5Kgenebody	LuminalB	1.99
uc002daq.1	RMI2	H3K27me3.TSS_5Kgenebody	LuminalB	1.94
uc001tnq.4	DAO	H3K27me3.TSS_5Kgenebody	LuminalB	1.7
uc002ppm.3	TSKS	H3K27me3.TSS_5Kgenebody	LuminalB	1.65
uc001yvg.3	WHAMMP3	H3K27me3.TSS_5Kgenebody	"TNBC-Basal,HER2"	5.45
uc001zci.1	WHAMMP2	H3K27me3.TSS_5Kgenebody	"TNBC-Basal,HER2"	3.76
uc002ukz.3	LOC375295	H3K27me3.TSS_5Kgenebody	"TNBC-Basal,HER2"	2.85
uc003yra.4	TRMT12	H3K27me3.TSS_5Kgenebody	"TNBC-Basal,HER2"	2.05
uc002lmg.3	LINC00908	H3K27me3.TSS_5Kgenebody	HER2	5.51
uc003yai.4	GDAP1	H3K27me3.TSS_5Kgenebody	HER2	5.01
uc011cpa.1	C5orf42	H3K27me3.TSS_5Kgenebody	HER2	4.54
uc003ysm.2	TMEM75	H3K27me3.TSS_5Kgenebody	HER2	4.01
uc002yan.3	ZNF831	H3K27me3.TSS_5Kgenebody	HER2	3.67
uc011ceo.1	SLC39A8	H3K27me3.TSS_5Kgenebody	HER2	3.53
uc003yes.3	TMEM55A	H3K27me3.TSS_5Kgenebody	HER2	2.97
uc001yvf.2	LOC283683	H3K27me3.TSS_5Kgenebody	HER2	2.71
uc003ysl.3	PVT1	H3K27me3.TSS_5Kgenebody	HER2	2.51
uc002dev.4	PKD1P1	H3K27me3.TSS_5Kgenebody	HER2	2.03
uc021uvg.1	PINLYP	H3K27me3.TSS_5Kgenebody	HER2	1.9
uc002lmx.3	ATP9B	H3K27me3.TSS_5Kgenebody	HER2	1.75
uc021vrz.1	LOC100506124	H3K27me3.TSS_5Kgenebody	HER2	1.72
uc011akm.1	KREMEN1	H3K27me3.TSS_5Kgenebody	"TNBC-Basal,TNBC-ClaudinLow"	1.52
uc010pmy.1	KIAA0040	H3K27me3.TSS_5Kgenebody	TNBC-ClaudinLow	6.06
uc010dzv.2	CASP14	H3K27me3.TSS_5Kgenebody	TNBC-ClaudinLow	4.41
uc011kpr.2	AKR1B15	H3K27me3.TSS_5Kgenebody	TNBC-ClaudinLow	3.47
uc002qcf.1	DPRX	H3K27me3.TSS_5Kgenebody	TNBC-ClaudinLow	3.29
uc002gdv.3	ALOX12P2	H3K27me3.TSS_5Kgenebody	TNBC-ClaudinLow	3.1
uc003wef.3	ARHGEF34P	H3K27me3.TSS_5Kgenebody	TNBC-ClaudinLow	3.09
uc003jdc.3	C5orf38	H3K27me3.TSS_5Kgenebody	TNBC-ClaudinLow	24.3
uc002cyd.1	PPL	H3K27me3.TSS_5Kgenebody	TNBC-ClaudinLow	2.86
uc010jfg.1	CXXC5	H3K27me3.TSS_5Kgenebody	TNBC-ClaudinLow	2.84
uc003vrr.3	AKR1B10	H3K27me3.TSS_5Kgenebody	TNBC-ClaudinLow	2.53
uc003gsq.2	ARAP2	H3K27me3.TSS_5Kgenebody	TNBC-ClaudinLow	2.44
uc003pro.1	LOC100422737	H3K27me3.TSS_5Kgenebody	TNBC-ClaudinLow	2.12
uc003jda.3	IRX2	H3K27me3.TSS_5Kgenebody	TNBC-ClaudinLow	16.4
uc001hzg.2	WDR64	H3K27me3.TSS_5Kgenebody	TNBC-ClaudinLow	1.97
uc010olw.2	PIK3R3	H3K27me3.TSS_5Kgenebody	TNBC-ClaudinLow	1.93
uc021ptq.1	ZNF503-AS1	H3K27me3.TSS_5Kgenebody	TNBC-ClaudinLow	1.9
uc010ewe.3	SH3YL1	H3K27me3.TSS_5Kgenebody	TNBC-ClaudinLow	1.73
uc009zed.3	PRMT8	H3K27me3.TSS_5Kgenebody	TNBC-Basal	4.32
uc003zaj.2	PLEC	H3K27me3.TSS_5Kgenebody	TNBC-Basal	2.09
uc003pav.2	LOC730101	H3K27me3.TSS_5Kgenebody	TNBC-Basal	2.03
uc001uog.2	FGF9	H3K27me3.TSS_5Kgenebody	TNBC-Basal	2.02
uc002efd.1	ABCC12	H3K27me3.TSS_5Kgenebody	TNBC-Basal	1.89
