# Supplementary material for: Histone modification profiling in breast cancer cell lines highlights commonalities and differences among subtypes
Source: BMC Genomics. 2018 Feb 20;19:150. doi: 10.1186/s12864-018-4533-0 (PMC5819162; doi:10.1186/s12864-018-4533-0)
Supplement: Supplementary file 18 — Table S3. Emission probability and transition probability of Chromatin States defined by ChromHMM. (XLSX 46 kb) [file 12864_2018_4533_MOESM18_ESM.xlsx]

## Sheet: Emission_probability
state	H3K9me3	H3K36me3	H3K4me1	H3K4me3	H3K27me3
PrAct	0.00838839	0.00176602	0.0779554	0.979808	0.00125455
PrFlk	0.000987234	0.0011107	0.976913	0.984747	0.00166861
TxAct	0.00110045	0.646717	0.00332715	5.35837e-06	0.000196445
TxFlk	0.00795294	0.779626	0.933917	0.932708	0.000326644
EhAct	0.00208281	0.00434859	0.817489	0.00564512	0.000465687
EhGen	0.0018664	0.709018	0.806654	0.00180864	0.000125284
PrBiv	0.0400042	0.00781833	0.9001	0.999992	0.818296
EhBiv	0.0214945	0.00461732	0.747707	0.00462859	0.668642
RepPC	0.0444685	0.00146956	0.000669076	0.000130829	0.766567
WkRep	0.00641291	4.7729e-05	0.00147568	7.64593e-05	0.102206
RpZNF	0.723839	0.728498	0.0151865	0.00362615	0.0292229
Htchr	0.403959	0.00193871	0.000765692	0.000137111	0.00691012
QsLow	0.00321266	0.0020242	0.00146104	3.61953e-05	0.000884671

## Sheet: Transition_probability
State	PrAct	PrFlk	TxAct	TxFlk	EhAct	EhGen	PrBiv	EhBiv	RepPC	WkRep	RpZNF	Htchr	QsLow
PrAct	0.720991	0.220514	0.000152445	0.00311594	0.00882764	3.35589e-08	0.00188527	0.000126208	0.000122523	0.00313778	0.000211268	0.00178663	0.0391292
PrFlk	0.0950519	0.726196	6.64102e-05	0.00874093	0.141208	0.00484773	0.00333004	0.000898889	0	0.00193638	7.41138e-05	9.29981e-05	0.0175563
TxAct	7.2616e-06	1.16877e-05	0.959209	1.66588e-05	0.00215374	0.00976447	4.95938e-08	9.03133e-07	4.94392e-06	0	0.00185676	0	0.0269749
TxFlk	0.0166889	0.110012	0.00193054	0.735102	0.000786216	0.133675	1.61333e-05	0	0	0	0.00166353	0	0.000125349
EhAct	0.000840064	0.0309919	0.00353005	1.71473e-05	0.811839	0.00648675	2.41517e-05	0.000770617	1.08995e-05	0.00371178	0.000130423	0.000607279	0.14104
EhGen	0	0.00815375	0.119646	0.0171136	0.0510957	0.802942	2.69526e-06	9.78017e-06	0	0	0.000620951	0	0.000415402
PrBiv	0.00764004	0.0326164	0	2.59692e-05	0.00114749	0	0.747467	0.118155	0.0623698	0.0171465	0.000600128	0.00267553	0.0101558
EhBiv	0.0005598	0.00667601	7.98713e-05	0	0.0275318	4.31042e-05	0.0917754	0.56925	0.196395	0.0923123	0	0.00140366	0.0139727
RepPC	1.50338e-05	0	1.32406e-05	0	6.52452e-06	0	0.00176199	0.00716111	0.922189	0.0664295	0.000116752	0.00230677	1.10041e-08
WkRep	0.000133658	0.000199514	0	0	0.00164961	0	0.000171299	0.00118539	0.0229224	0.958373	0	0.00290205	0.0124629
RpZNF	0.000279961	0.000180636	0.0410163	0.000308471	0.00174202	0.000955822	0.000127171	0	0.00139545	0	0.881404	0.0415346	0.031056
Htchr	0.000124958	1.38153e-05	0	0	0.000398817	0	4.72442e-05	2.71149e-05	0.00128119	0.0047162	0.00205405	0.933923	0.0574135
QsLow	0.000208026	0.00022085	0.00236009	1.10521e-07	0.00791227	2.71962e-06	1.25965e-05	2.25656e-05	0	0.0015798	0.000115733	0.00448851	0.983077
